# Supplementary material for: Potent DNA gyrase inhibitors bind asymmetrically to their target using symmetrical bifurcated halogen bonds
Source: Nat Commun. 2021 Jan 8;12:150. doi: 10.1038/s41467-020-20405-8 (PMC7794245; doi:10.1038/s41467-020-20405-8)
Supplement: Supplementary file 8 — Supplementary Dataset 5 [file 41467_2020_20405_MOESM8_ESM.xlsx]

## Sheet: comp3_dist_angles
Frame	d1[ALA249=O---F]	d2[ALA920=O---F]	theta1[C-F---O=ALA249]	theta1[C-F---O=ALA920]	theta2[ALA249-C=O---F]	theta2[ALA920-C=O---F]
0	4.51	4.32	142.6	140.69	100.37	128.43
1	4.04	3.56	137.86	134.3	119.69	117.06
2	4.83	3.17	111.09	154.73	106.24	119.64
3	5.35	4.11	137.29	146.74	116.11	90.68
4	3.62	3.72	131.86	115.29	123.91	113.86
5	4.07	3.85	154.28	128.8	104.76	129.15
6	3.73	3.37	149.54	127.77	103.79	134.11
7	3.78	3.24	122.87	146.15	123.57	116.64
8	3.58	3.24	141.12	121.1	107.05	127.01
9	4.49	2.99	122.44	158.76	116.62	113.31
10	4.55	3	124.29	152.63	102.79	120.77
11	4.08	3.18	140.93	134.81	99.94	118.2
12	3.38	4.01	146.2	140.03	108.72	130.59
13	3.76	2.99	128.78	149.98	118.32	125.46
14	4.96	3.71	127.33	149.28	106.5	120.04
15	4.49	3.06	114.98	159.95	116.13	119.91
16	3.81	3.43	145.21	137.05	105.07	131.62
17	4.19	3.19	122.08	162.01	109.52	106.02
18	3.67	3.42	133.52	136.75	122.42	136.17
19	3.6	3.33	136.93	134.6	114.28	127.45
20	3.86	3.43	138.49	123.5	112.08	109.27
21	4.51	3.65	127.45	154.42	104.27	114.97
22	3.81	3.47	133.71	144.74	121.72	112.38
23	3.87	3.63	146.13	128.63	109.9	116.12
24	3.9	3.55	125.11	147.95	113.46	124.23
25	3.95	3.33	122.28	157.91	115.06	116.96
26	4.3	2.91	122.05	169.58	119.7	118.23
27	4.03	3.82	136.36	136.63	106.8	119.53
28	4.1	2.84	130.79	142.2	104.69	130.76
29	3.88	3.14	127.26	140.21	119.79	130.1
30	4.41	3.1	133.53	133.27	102.37	132.07
31	4.56	3.94	124.56	153.74	115.36	126.21
32	4.31	3.36	114.02	165.25	127.44	112.05
33	4.16	2.99	117.86	147.69	112.96	121.63
34	4.51	3.21	115.38	155.69	110.43	119.31
35	3.47	3.79	136.52	125.44	107.83	122.76
36	4.28	3.47	136.79	150.64	97.51	125.31
37	4.56	3.52	134.95	145.34	111.66	115.22
38	4.52	3.27	122.11	165.41	116.82	102.97
39	3.99	3.24	152.55	120.26	116.31	120.58
40	3.86	3.31	131.01	147.39	118.61	118.92
41	4.34	3.06	124.64	142.78	120.32	124.93
42	3.58	3.44	136.83	126.28	110.53	136.01
43	3.57	3.8	144.94	112.09	115.21	117.02
44	3.32	3.86	139.8	126.54	110.83	114.32
45	4.31	3.29	126.13	152.21	110.88	123.16
46	4.17	4.08	134.67	141	93.52	127.11
47	3.63	3.6	141.62	131.98	110.48	138.83
48	4.1	3.38	140.39	145.05	105.48	132.25
49	3.38	3.61	136.97	122.91	128.31	123.61
50	4.34	3.66	121.34	136.46	109.77	125.28
51	4	4.16	124.99	149.15	114.68	114.54
52	4.06	3.03	126.6	144.75	118.63	108.98
53	4.88	2.89	121.98	153.96	104.98	130.68
54	4	3.52	135.29	144.32	116.88	111.4
55	4.09	3.15	107.47	167.45	112.15	115.37
56	3.53	3.46	120.68	152.22	116.98	125.23
57	4.63	3.45	122.32	143.55	96.07	134.74
58	3.62	3.32	137	124.1	108.13	131.61
59	4.61	3.35	117.25	163.3	113.76	112.98
60	4.47	3.14	137.11	153.58	111.11	121
61	3.93	3.93	143.24	124.39	106.21	121.5
62	3.45	3.19	134.65	138.76	116.02	119.19
63	3.86	3.72	135.54	145.91	110.38	124.52
64	4.3	3.48	122.65	141.18	112.67	129.19
65	4.26	3.3	130.33	161.66	112.44	117.28
66	3.91	3.22	130.86	147.4	110.5	114.53
67	3.85	3.92	143.27	135.68	107.4	109.86
68	4.82	3.18	114.34	155.64	110.04	112.5
69	5.07	4	124.5	144.84	94.52	123.07
70	4.31	3.22	131.33	150.89	107.35	127.2
71	3.75	4.38	154	124.3	102.02	129.39
72	4.63	3.28	125.71	154.91	111.15	111.35
73	4.09	3.61	116.31	156.14	125.41	118.78
74	4.55	3.2	122.1	145.53	113.53	131.94
75	3.31	4.09	159.83	120.88	111.62	123.55
76	4.35	3.95	136.69	153.18	110.6	109.69
77	3.75	3.4	137.28	130.79	113.59	121.45
78	4.03	3.49	125.5	148.19	120.01	111.3
79	4.21	3.45	125.42	140.28	104.59	115.32
80	4.32	3.32	117.25	152.9	121.58	105.84
81	4.56	3.82	132.57	134.79	117.9	121.57
82	4.35	3.73	128.56	146.22	117.25	114.21
83	4.9	3.36	122.59	149.29	126.02	114.83
84	5.22	3.45	129.05	143.13	123.97	112.65
85	4.76	3.09	139.82	144.08	108.09	121
86	3.83	3.56	146.28	127.76	109.59	104.99
87	4.55	3.33	138.3	134.05	109.72	126.8
88	4.53	3.52	129.02	152.37	108.6	109.28
89	3.59	3.28	146.93	123.12	117.45	129.66
90	4.06	4.1	145.93	142.42	108.42	116.82
91	3.98	3.01	119.14	149.9	116.41	108.59
92	4.58	3.54	122.36	165.81	119.13	103.59
93	4.45	3.92	134.97	148.17	105.27	100.9
94	3.75	2.9	115.57	149.62	119.68	115.55
95	4.32	3.54	117.97	158.79	110.14	111.55
96	4.15	3.46	149.75	113.74	118.56	114.28
97	4.39	3.23	136.86	135.23	99.89	145.78
98	3.71	3.44	144.57	133.03	111.39	114.34
99	4.3	3.97	132.64	143.2	101.18	115.87
100	4	3.83	118.87	154.11	113.68	102.33
101	4.11	4.16	149.38	132.01	99.98	124.12
102	4.07	3.5	116.68	147.02	99.87	128.66
103	4.12	3.65	135.06	141.42	112.76	109.01
104	4.44	3.96	133.03	160.88	106.6	111.41
105	4.27	3.85	121.57	166.8	112.86	109.23
106	3.59	3.96	145.16	139.5	108.6	104.73
107	4.11	3.29	131.04	138.72	113.37	101.99
108	4.04	3.33	102.23	170.1	135.2	110.24
109	3.37	3.5	109.94	149.06	130.95	111.22
110	2.98	2.92	121.21	130.51	143.5	117.08
111	3.35	3.12	117.8	135.2	126.58	129.53
112	4.08	3.72	115.1	143.43	127.28	101.91
113	3.81	3.08	96.72	148.49	121.46	124.82
114	3.67	3.52	111.19	136.99	126.68	112.26
115	3.18	3.99	115.43	124.52	143.49	118.84
116	3.48	3.85	135.71	137.73	114.32	123.81
117	3.35	3.71	118.87	142.24	134.57	113.06
118	3.64	3.32	103.94	150.95	140.41	131.24
119	3.32	3.62	114.01	120.71	140.43	105.64
120	2.93	4.25	146.42	121.1	116.89	128.78
121	3.35	3.09	127.48	126.08	131.99	130.01
122	4.1	3.38	116.18	138.84	127.01	125.02
123	3.33	2.78	97.9	144.33	131.15	122.93
124	3.35	3.39	107.59	124.75	141.09	95.85
125	3.14	3.27	129.56	120.18	123.47	137.87
126	3.66	3.15	110.49	135.99	141.42	109.87
127	3.76	3.69	124.68	114.26	123.32	107
128	3.55	2.8	124.42	140.75	119.81	124.98
129	3.42	3.79	126.16	134.53	131.66	118.26
130	3.5	3.58	138.73	123.14	116.31	125
131	3.69	4.39	121.3	129.25	127.05	93.76
132	3.78	3.84	107.65	143.37	129.67	121.1
133	3.76	3.84	104.58	153	142.01	112.99
134	4.37	3.22	105.3	171.77	138.87	111.2
135	3.91	3.73	121.2	133.33	127.66	116.6
136	3.52	3.64	132.01	119.35	126.86	116.72
137	4.14	3.21	103.18	146.42	129.27	115.59
138	3.78	4.12	113.22	139.15	133.46	104.51
139	3.76	3.64	118.24	145.87	122.13	124.59
140	4.48	3.16	113.2	160.7	125.95	109.65
141	3.16	2.94	102.62	149.91	133.17	133.05
142	3.47	4.41	125	137.9	103.39	124.24
143	3.59	4.29	105.83	155.15	113.3	132.73
144	3.9	2.55	78.09	167.4	156.39	109.27
145	3.2	3.1	94.03	164.78	146.46	115.34
146	2.84	4.4	131.91	120.85	104.9	135.6
147	3.8	3.04	100.19	136.21	151.21	104.65
148	2.91	3.06	113.92	128.15	137.01	142.2
149	2.96	3.12	114.38	131.63	149.7	136.42
150	3.06	3.3	144.39	139.5	122.68	111.79
151	3.64	3.04	104.6	147.22	132.71	130.04
152	3.36	2.88	81.17	170.7	134.07	112
153	3.4	3.94	134.42	140.13	112.49	120.91
154	3.08	3.54	113.59	134.67	135.82	106.95
155	3.51	3.16	94.52	160.67	141.19	118.64
156	3.55	3.21	113.27	145.79	125.05	109.81
157	3.45	2.73	110.62	137.64	142.06	116.54
158	3.91	3.8	120.57	144.05	126.83	110.57
159	4.27	3.17	114.01	163.96	119	105.07
160	3.77	3.31	119.63	146.33	149.54	101.6
161	3.17	3.84	134.21	126.45	113.15	115.71
162	3.93	4.14	113.32	111.4	99.88	146.67
163	4.64	2.94	100.81	152.85	140.23	121.11
164	3.42	3.05	121.12	143.14	128.15	127.82
165	4.09	3.12	113.75	161.91	130.17	106.2
166	4.2	4.03	126.67	131.7	99.45	127.41
167	4.17	3.83	126.62	151.23	108.95	109.16
168	3.21	3.04	122.79	139.34	125.9	115.61
169	4.24	3.11	95.05	168.64	125.94	103.2
170	3.3	3.58	123.85	99.41	99.63	149.68
171	3.6	3.74	137.34	150.16	112.9	115.38
172	3.29	2.98	124	142.45	118.29	123.81
173	3.07	3.52	120.01	128.98	134.39	99.36
174	2.79	3.1	136.27	113.92	139.87	142.26
175	3.34	3.24	117.88	124.25	136.45	109.12
176	3.83	3.44	108.43	166.52	116.36	115.96
177	3.3	3.66	116.06	149.4	128.05	111.85
178	3.62	3.01	96.21	144.8	145.66	114.78
179	3.46	4.36	117.76	152.52	133.17	112.82
180	3.06	4.3	125.2	118.08	133.82	105.43
181	3.09	3.83	137.5	129.71	113.63	107.46
182	3.24	3.4	128.3	144.34	123.48	123.33
183	4.08	3.13	112.5	155.08	109.35	110.01
184	3.33	3.69	129.06	149.19	114.66	120.65
185	3.41	3.54	118.18	155.01	132.2	104.23
186	3.26	2.67	91.36	134.06	135.08	138.81
187	3.29	4.27	114.49	135.14	91.21	125.57
188	3.62	3.1	120.36	158.73	130.53	110.52
189	3.9	3.48	94.65	148.38	111.83	107.68
190	3.02	3.29	117.14	149.94	134.24	111.69
191	3.24	3.82	115.84	114.07	141.52	102.12
192	3.4	3.35	106.26	152.1	129.37	118.33
193	3.68	2.97	100.87	165.52	120.13	109.83
194	3.26	3.59	105.54	132.35	98.35	121.21
195	3.1	3.38	85.22	157.94	138.77	105.62
196	3.58	3.67	120.22	141.93	108.92	119.61
197	3.33	3.16	106.02	145.2	128.92	112.11
198	3.2	3.8	113.03	148.45	138.24	115.93
199	3.27	3.91	118.23	149.79	141.15	101.82
200	4.02	3.55	113.53	151.21	112.78	107.61
201	3.41	3.31	115.86	141.37	137.67	106.24
202	3.04	3.09	102.82	144.44	114.12	119.97
203	3.26	3.34	104.34	150.67	135.56	101.68
204	2.77	3.19	107.59	138.78	145.52	111.04
205	3.45	3.15	94.76	161.41	139.42	109.56
206	3.37	3.77	111.39	146.17	133.94	109.86
207	3.41	4.31	128.01	139.67	106.7	118.5
208	2.86	4.04	132.62	113.14	140.93	110.93
209	3.03	3.23	115.01	130.69	142.53	115.78
210	3.29	3.72	123.06	136.03	138.47	108.9
211	3.38	4.36	135.14	128.63	117.81	116.6
212	3.42	3.89	121.31	140.98	133.83	101.28
213	4.21	3.45	108.24	164.7	126.36	102.87
214	4.3	3.32	102.63	156.97	122.76	107.32
215	3.55	3.25	99.32	156.39	147.92	104.01
216	4.59	4.09	121.54	164.01	129.45	91.31
217	3.35	3.55	127.35	146.04	127.7	104.05
218	4.51	3.89	144.86	151.11	119.93	101.7
219	3.74	3.53	110.67	161.86	120.9	108.47
220	2.9	3.62	145.75	121.69	114.31	124.95
221	3	3.33	109.35	138.93	147.13	114.1
222	3.67	4.31	147.73	115.69	124.8	111.84
223	3.35	3.25	115.85	141.21	127.14	112.72
224	3.38	3.16	93.98	149.56	143.26	110.63
225	3.08	3.65	119.9	139.06	127.97	113.1
226	3.68	3.72	120.39	147.77	127.81	107.02
227	3.43	3.7	120.27	145.11	125.57	123.19
228	3.45	3.55	98.34	143.36	150.98	102.16
229	2.87	4.14	122.6	130.41	126.5	109.51
230	3.2	3.16	103.26	146.72	134.14	109.71
231	3.54	3.41	110.24	153.71	107.95	111.67
232	3.31	3.17	85.34	170.85	139.33	107.22
233	3.32	3.85	125.03	147.36	127.07	112.53
234	3.61	3.07	95.57	161.28	144.48	114.69
235	4.01	3.03	80.62	167.47	145.12	101.96
236	3.25	3.56	92.95	158.78	132.83	111.91
237	2.96	3.16	92.89	145.81	162.83	102.23
238	3.15	3.4	102.34	165.69	139.97	100.32
239	3.63	3.61	97.84	161.71	139.38	104.87
240	3.3	3.33	114.84	134.69	138.07	113.24
241	3.29	2.9	109.97	143.82	141.28	105.47
242	4.8	4.19	93.71	150.47	132.63	96.76
243	2.87	3.19	115.92	129.7	136.99	119.58
244	2.93	3.61	105.68	149.78	134.29	111.91
245	3.42	3.8	116.99	138.39	132.89	104.53
246	3.56	3.58	111.31	146.46	113.65	110.56
247	3.58	3.7	107.6	157.89	115.59	109.66
248	3.49	3.2	107.72	156.77	119.36	121.03
249	3.18	3.51	119.93	136.69	136.6	113.16
250	3.5	3.02	103.58	145.19	114.67	123.54
251	2.66	3.59	133.7	120.2	136.5	111.53
252	2.99	3.2	109.17	144.04	124.37	116.52
253	3.42	2.72	101.29	148.01	137.46	126.44
254	3.29	3.22	110.49	146.01	130.89	115.79
255	2.99	3.55	106.59	141.64	134.08	122.08
256	3.51	3.19	104.87	161.02	128.41	111.69
257	3.56	4.21	122.46	150.13	129.67	105.09
258	3.06	3.42	96.7	156.16	149.99	107.44
259	3.61	3.84	108.45	123.48	106.63	128.04
260	3.89	3.67	111.94	157.24	114.72	101.42
261	4.22	3.65	107.1	173.7	128.85	99.96
262	4.45	3.09	101.92	156	134.11	113.09
263	3.82	3.25	107.83	166.61	138.29	97.05
264	3.1	4.24	131.09	144.48	123.63	103.06
265	3.13	3.7	99.84	140.47	140.74	124.17
266	3.33	2.78	90.45	152.74	133.03	116.82
267	3.24	3.28	101.98	151.55	139.1	106.28
268	3.4	4.28	132.44	144.45	136.7	109.81
269	2.82	3.81	101.16	145.68	119.66	115.49
270	3.25	3.9	136.62	130.57	127.53	118.59
271	3.46	4.02	119.13	139.87	132.11	111.02
272	3.18	3.65	114.97	142.05	149.05	116.45
273	3.57	2.99	85.96	155.18	158.2	114.69
274	3.52	3.19	77.8	171.96	150.02	113.81
275	3.67	4.15	135.04	143.27	121.17	106.87
276	3.12	3.48	101.82	145.85	120.86	117.34
277	3.11	3.86	115.35	142.57	152.93	95.08
278	3.55	3.93	129.21	149.11	120.57	108.59
279	3	3.61	119.61	133.57	140.38	103.37
280	3.46	4.05	149.55	127.72	126.93	110.59
281	3.78	5.04	128.05	104.27	119.99	92.36
282	3.15	4.44	144.72	102.77	126.75	109.01
283	3.32	4.75	161	120.9	108.71	109.2
284	3.25	3.73	141.74	124.48	117.39	112.02
285	3.73	4.11	130.23	115.57	123.41	93.09
286	2.77	3.77	152.93	111.91	118.09	119.54
287	3.03	3.73	126.57	137.7	122.74	103.81
288	3.46	3.96	131.86	114.98	105.62	137.34
289	2.74	3.34	127.31	121	144.74	110.48
290	3.33	3.59	130.83	133.62	121.73	100.38
291	3.68	3.8	124.38	134.06	120.07	121.52
292	3.34	3.41	125.19	136.01	119.7	119.96
293	3.33	3.29	103.56	153.2	144.85	110.04
294	3.74	2.93	88.74	148.85	140.24	121.17
295	4.01	4.15	127.8	140.53	102.84	121.84
296	4.24	4.33	115.33	126.74	107.48	118.37
297	3.18	3.71	123.17	130.38	117.8	130.42
298	3.2	4.13	121.73	132.06	112.91	118.63
299	3.87	4.52	117.93	116.57	101.3	132.23
300	3.23	3.8	134.46	135.24	110.69	125.12
301	3.95	4.78	135.54	142.47	98.38	125.02
302	4.55	4.01	132.9	145.39	113.33	113.98
303	3.42	3.71	127.4	141.17	134.79	111.03
304	3.17	4.14	163.99	112.16	120.44	112.89
305	3.02	4.33	139.92	117.39	140.28	97.33
306	4.43	4.27	116.19	115.33	140.22	96.48
307	4.5	4.69	89.99	92.3	147.28	72.24
308	3.19	3.3	124.29	118.87	143.94	106.5
309	3.92	4.66	111.75	109.72	131.42	87.88
310	4.44	4.32	104.72	98.96	139.51	91.2
311	3.77	4.45	149.16	121.49	132.18	101.11
312	3.38	3.99	113.22	107.04	145.7	99.06
313	3.66	4.67	123.84	115.96	132.68	84.32
314	4.19	4.56	146.88	126.43	122.44	99.34
315	3.22	3.41	136.78	109.92	140.23	110.36
316	4.11	4.71	110.5	112.32	151.88	92.3
317	3.52	4.15	137.12	125.04	138.8	107.9
318	2.93	3.77	135.68	123.23	134.64	99.43
319	3.4	4.33	126.67	106.12	133.22	95.27
320	3.23	4.31	151.25	112.67	119.24	106.81
321	3.14	4.35	122.33	104.29	141.67	98.55
322	3.33	4.18	138.97	115.41	137.73	99.37
323	3.51	3.3	126.57	112.41	126.81	96.5
324	4.03	3.86	132.16	115.98	128.7	95.5
325	3.68	3.74	121.93	114.84	143.84	93.96
326	3.45	4.38	124.11	115.87	141.19	105.88
327	3.35	4.02	132.63	123.7	137.54	109.92
328	3.08	3.48	127.47	112.83	131.45	107.66
329	3.94	4	144.02	130.34	113.76	101.28
330	3.71	3.7	142.99	112.7	126.09	108.93
331	3.17	3.72	137.66	116.72	131.83	119.07
332	3.04	4.13	124.91	107.64	143.7	117.84
333	2.96	3.33	141.16	109.87	132.24	132.24
334	3.37	3.53	122.74	127.45	128.55	111.62
335	3.48	4.04	162.63	118.57	109.68	123.62
336	3.6	4.37	138.05	104.25	132.67	121.08
337	3.76	3.49	110.45	125.7	138.76	95.75
338	3.16	4.1	172	101.65	110.08	135.31
339	3.13	3.84	147.99	117.92	133.22	108.2
340	5.11	3.9	138.96	123.05	124.32	94.46
341	4.77	3.6	136.28	112.53	122.4	93.13
342	4.11	3.88	140.3	110.54	116.06	106.19
343	5.04	4.45	139.7	136.83	115.36	89.08
344	4.18	4.28	159.63	123.36	110.55	107.03
345	5.78	5.12	113.2	105.49	131.16	76.25
346	3.68	3.87	156.31	118.12	105.34	103.35
347	3.02	3.56	150.58	99.92	127.51	126.79
348	3.22	4.56	172.05	104.99	110.82	114.41
349	4.08	3.92	142.68	141.46	131.33	110.9
350	3.77	4.01	139.44	132.16	123.8	110.8
351	3.92	4.57	168.66	117.74	112.88	122.28
352	3.92	3.98	150.33	116.43	113.72	111.17
353	5.32	3.76	139.02	147.52	131.32	99.41
354	4.22	4.01	150.05	115.07	118.07	107.7
355	3.94	3.72	162.11	96.28	100.1	149.2
356	4.69	4.25	152.06	136.24	121.85	113.45
357	3.54	4.3	128.21	132.17	144.58	102.96
358	4.34	4.19	153.82	132.86	122.56	95.45
359	4.39	5.49	120.74	104.22	127.43	88.13
360	4.17	4.19	139.2	139	130.15	110.51
361	3.12	5.15	145.22	97.41	112.24	106.71
362	3.48	4.39	146.52	116.39	102.17	133.86
363	3.42	3.87	144.34	128.37	126.56	131.69
364	3.43	4.55	170.36	101.29	110.16	117.02
365	3.3	4.06	137.56	121.3	146.18	110.92
366	5.64	5.03	109.01	116.84	145.49	83.51
367	4.43	5.14	132.61	105.13	114.85	96.3
368	4.08	4.6	137.16	125.91	136.52	101.34
369	3.53	4.84	157.68	102.01	119.67	105.17
370	3.73	4.88	133.38	118.17	130.1	88.58
371	4.05	4.85	160.13	107.74	99.52	110.35
372	4.44	4.56	128.08	122.15	140.5	98.25
373	4.4	4.8	124.29	136.08	132.94	93.27
374	4.05	3.69	120.15	149.96	141.88	103.53
375	3.96	4.74	165.12	110.54	99.3	120.98
376	3.19	3.71	153.32	105.1	119.5	125.61
377	4.3	4.86	150.16	125.47	101.16	111.72
378	4.22	4.92	141.87	118.59	111.02	107.41
379	3.92	5.09	135.65	123	128.37	94.42
380	3.56	3.67	148.54	119.84	118.74	123.01
381	3.55	4.74	166.74	112.46	103.49	119.9
382	4.25	4.05	142.04	123.39	117.41	97.7
383	4.41	4.23	144.79	132.95	123.71	102.03
384	3.25	4.42	169.03	101.43	111.28	122.88
385	4.12	4.32	155.45	129.29	125.4	104.14
386	3.91	4.43	138.94	122.65	120.35	93.6
387	3.5	5.38	161.81	96.87	95.2	135.82
388	3.87	3.97	136.74	136.96	134.42	106.59
389	2.97	3.26	164.31	101.25	107.95	134.73
390	4.22	4.47	174.73	111.7	107.51	126.23
391	4.25	4.22	145.56	134.71	124.58	108.44
392	3.64	4.37	158.87	121.92	112.34	118.88
393	3.89	3.62	125.54	102.18	125.25	95.94
394	2.97	4.19	157.38	109.98	115.17	126.7
395	4.09	4.25	140.26	139.54	130.83	93.21
396	3.56	4.88	162.55	103.59	99.52	109.56
397	3.92	3.45	149.01	136.53	123.51	100.46
398	3.32	3.5	135.36	134.7	119.45	120.26
399	3.26	3.27	118.98	115	153.33	111.26
400	2.96	4.15	161.25	103.53	111.56	132.95
401	3.44	3.75	152.44	126.94	119.19	111.99
402	3.17	3.34	141.85	118.88	123.69	129.86
403	2.82	4.07	170.4	85.9	104.94	130.13
404	3.85	4.14	142.48	108.65	108.83	122.68
405	3.78	4.96	126.31	108.2	129.4	96.52
406	3.48	3.68	143.72	127.15	122.47	121.62
407	3.18	3.81	146.49	99.81	134.48	121.16
408	2.91	3.65	149.32	106.11	125.36	121.82
409	3.57	3.52	134.52	131.94	127.41	104.68
410	2.97	3.88	142.44	114.37	120.5	107.72
411	3.24	4.03	153.19	93.8	100.93	154.43
412	2.95	3.71	141.46	134.94	117.85	121.16
413	3.52	4.03	140.55	109.65	128.13	121.59
414	3.48	4.62	161.34	123.07	114.18	98.76
415	3.7	4.55	157.38	124.22	111.88	112.27
416	2.94	3.45	141.18	108.75	128.06	110.86
417	3.26	3.44	149.64	114.79	117.39	135.26
418	2.92	3.94	151	118.45	134.68	123.08
419	3.32	3.62	143.83	128.01	126.64	109.98
420	3.06	3.89	157.21	116.92	122.24	112.23
421	3.21	4.11	151.4	125.38	127.21	106.32
422	3.44	4.88	143.15	96.65	116.07	106.4
423	3	4.05	153.71	89.28	117.41	121.3
424	2.81	3.41	141.99	112.41	125.14	123.48
425	3.24	3.62	139.63	98.4	128.93	130.47
426	3.58	4.75	130.99	88.07	116.46	125.61
427	3.83	3.84	111.16	128.77	129.24	100.55
428	3.68	3.34	105.35	99.45	151.02	105.23
429	3.52	3.57	139.93	111.08	127.59	111.45
430	3.22	3.65	132.31	103.8	140.22	114.02
431	4	2.85	96.53	131.92	146.11	108.82
432	2.99	4.18	138.71	96.53	101.74	151.18
433	3.27	3.46	152.78	99.85	128.86	141.54
434	3.77	3.78	131.61	108.5	137.7	115.59
435	3.74	3.17	118.35	123.93	134.75	110.89
436	3.34	3.17	125.34	127.05	139.73	118.67
437	3.21	4.47	174.91	95.03	103.51	131.31
438	3.06	4.48	158.07	112.76	114.37	125.32
439	3.12	4.63	142.73	105.77	116.22	100.9
440	3.31	4.07	136.64	103.85	126.09	108.15
441	3.42	3.62	153.66	113.62	110.6	123.5
442	3.11	5.08	163.94	88.84	98.08	119.74
443	3.33	4.22	147.26	113.43	119.98	111.16
444	3.28	3.23	141.43	115.2	109.57	134.67
445	2.76	4.51	150.54	100.23	124.36	125.59
446	3.4	4.31	140.13	118.71	120.46	96.09
447	2.81	4.15	165.35	104.19	118.85	110.26
448	3.68	3.5	137.92	118.52	125.79	115.52
449	2.79	4.29	163.05	114.78	119.13	107.62
450	3.1	3.48	120.67	127.72	131.17	108.01
451	3.04	4.11	167.65	114.89	114.1	114.38
452	3.51	3.89	136.65	133.83	140	103.99
453	3.23	4.02	156.87	114.92	109.29	118.43
454	3.72	4.75	130.39	124.86	121.25	109.16
455	3.27	3.62	159.53	122.9	104.45	111.46
456	3.32	3.75	142.44	131.11	103.11	123.01
457	2.71	4.08	149.98	112.33	129.27	106.55
458	3.09	4.19	142.14	131.63	128.4	114.59
459	3.36	4.15	158.01	103.25	115.67	109.15
460	3.69	3.6	142.77	127.14	96.86	131.57
461	3.18	3.61	143.87	126.05	125.63	121.08
462	3.25	3.95	136.43	120.67	137.03	101.56
463	3.6	3.77	126.69	123.02	140.13	115.15
464	4.81	3.55	109.87	132.77	140.98	100.25
465	3.16	3.47	139.06	109.81	134.48	107.15
466	3.6	3.78	139.23	111.64	130.7	104.23
467	3	3.94	128.62	106.68	140.69	107.64
468	3.59	4.14	156.32	119.35	108.82	129.16
469	3	3.57	132.17	111.97	126.83	104.93
470	3.83	3.59	126.76	117.52	138.91	107.54
471	3.18	4.11	140.76	102.48	116.74	108.7
472	3.05	4.08	164.78	97.98	121.63	118.21
473	3.67	4.45	153.58	120.9	129.63	108.36
474	3.32	3.8	143.52	132.93	134.56	106.62
475	3.15	3.14	120.01	134.01	138.76	108.54
476	4.16	4.05	139.07	135.35	121.56	106.94
477	3.04	4.6	158.24	108.35	120.2	123.01
478	3.55	4.25	129	114.48	143.29	110.03
479	3.06	4.31	168.17	100.63	108.83	135.07
480	3.7	4.62	140.13	130.75	137.87	98.19
481	3.52	5.33	146.21	96.85	104.68	117.69
482	3.68	3.37	150.07	122.22	108.3	112.58
483	2.99	4.6	173.64	101.02	113.66	125.67
484	2.8	4.02	157.57	102.43	118.76	111.15
485	4.24	3.85	134.69	113.67	134.37	99.12
486	3.21	4.45	152.29	121.97	125.2	109.82
487	5.26	4.61	112.56	108.31	128.76	94.7
488	3.11	3.77	160.34	120.6	130.34	105.3
489	3.08	3.44	148.17	118.18	112.35	111.4
490	3.28	3.19	146.99	122.5	127.28	117.42
491	3.75	3.93	143.12	113.74	125.62	104.65
492	3.58	4.27	169.31	112.69	110.17	121.1
493	3.78	3.77	137.58	126.66	124.3	112.16
494	3.31	3.85	154.77	128.31	112.05	118.46
495	3.25	3.93	155.93	109.2	109.16	128.27
496	3.25	3.55	145.86	106.8	115.72	140.46
497	4.02	3.36	134.58	123.92	129.86	118.98
498	3.2	4.3	117.71	109.45	146.83	101.88
499	3.52	3.38	130.29	144.43	135.17	109.53
500	2.63	3.67	145.64	109.26	134.54	125.07
501	3.06	3.13	127.28	121.92	151.71	110.11
502	3.21	4.27	155.52	113.68	118.81	127.42
503	3.3	3.35	144.62	104.93	135.06	130.82
504	3.54	2.86	124.38	121.98	134.03	129.88
505	3.38	4.33	127.58	96.97	138.91	114.14
506	3.39	4.12	172.48	100.59	103.71	125.81
507	3.41	3.52	134.38	115.26	131.33	116.77
508	3.51	3.83	151.67	122.85	130.36	105.99
509	3.25	3.84	146.07	108.16	129.98	112.96
510	3.46	4.21	145.11	95.82	109.82	114.51
511	3.1	3.69	153.95	117.26	117.6	124.23
512	3.25	3.72	149.89	124.37	117.61	111.45
513	3.24	2.88	120.89	130.62	135.5	125.91
514	3.35	3.71	145.95	109.47	124.49	121.1
515	3.1	3.46	156.36	106.29	115.7	118.55
516	3.39	3.3	140.85	126.55	120.66	127.94
517	3.28	4.18	161.46	117.81	112.11	104.46
518	3.82	4.14	145.84	117.41	116.97	104.85
519	3.18	4.59	140.08	88.97	107.84	124.47
520	3.32	4.35	161.88	98.64	108.4	119.94
521	4.12	3.96	162.1	119.21	115.87	105.01
522	3.19	3.67	147.49	104.82	119.43	111.05
523	4.68	3.89	138.68	116.97	119.94	105.91
524	3.61	3.31	143.48	115.67	115.72	120.9
525	4.1	3.2	128.8	101.27	131.01	122.32
526	3.38	4.06	162.33	96.99	114.49	141.67
527	3.82	3.25	143.18	112.76	128.15	122.21
528	3.35	4.23	178.65	93.73	109.26	143.85
529	4.76	3.86	136.46	112.94	116.61	113.16
530	3.89	3.96	157.21	98.18	108.93	145.25
531	3.82	3.46	140.87	119.35	122.62	116.44
532	3.15	3.86	158.15	100.34	112.71	133.14
533	3.52	3.58	146.44	114.35	130.66	121.51
534	3.6	3.77	151.81	100.12	121.4	122.16
535	3.43	3.84	152.46	101.76	122.43	108.27
536	3.33	3.89	149.24	120.48	129.23	114.12
537	3.75	3.1	124.79	119.92	145.94	117.36
538	4.05	3.79	143.75	117.11	114.93	110.36
539	3.6	3.36	146.62	109.34	116.16	149.09
540	3.74	4.17	145.18	112.5	126.51	122.1
541	3.1	3.71	149.19	114.56	124.54	136.58
542	3.92	3.47	135.01	99.44	129.72	104.32
543	3.69	4.19	150.32	119.91	124.45	108.82
544	3.08	4.99	141.7	94.75	119.31	98.76
545	3.52	3.73	132.23	128.47	125.49	111.35
546	3.09	4.99	168.76	93.88	98.04	123.71
547	3.31	3.56	148.09	112.06	128.37	120.82
548	2.96	3.86	150.95	118.36	116.05	110.13
549	3.39	4.19	148.06	115.79	124.72	107.54
550	3.13	3.58	149.52	115.57	123.81	133.67
551	3.43	3.65	135.04	119.38	141.73	109.53
552	3.81	4.04	147.24	114.79	123.86	109.83
553	3.27	4.01	173.32	114.65	106.96	125.35
554	3.74	3.98	140.45	122.62	130.16	103.07
555	2.99	4.41	139.26	102.86	126.59	103.67
556	3.35	3.69	145.28	100.96	128.06	109.31
557	3.25	3.7	139.01	123.51	120.56	109.08
558	3.94	3.58	131.03	121.59	138.22	101.56
559	3.4	4.28	138.5	105.49	127.11	114.64
560	3.1	4.38	167.41	102.53	102.2	136.24
561	3.53	3.16	129.28	117.06	141.87	112.33
562	3.53	3.25	122.98	125.18	142.38	108.1
563	3.27	4.32	143.45	93.54	124.5	102.1
564	3	4.43	146.7	85.65	114.84	115.58
565	3.92	3.98	123.04	107.75	125.97	100.41
566	3.38	4.48	144.85	101.86	117.96	102.12
567	3.01	3.54	149.84	107.79	113.91	117.49
568	3.68	3.74	143.64	117.07	122.35	114.62
569	3.31	3.8	155.18	113.11	112.89	128.28
570	3.08	4.05	144.18	115.32	129.09	108.76
571	2.97	4.89	166.87	109.73	111.43	118.07
572	3.66	3.86	164.04	108.99	116.36	111.64
573	3.65	4.41	146.03	114.33	112.68	100.38
574	3.5	4	141.61	114.14	123.52	101.74
575	3.47	3.68	135.33	121.96	130.35	109.93
576	3.33	3.6	141.19	131.01	113.34	108.98
577	3.62	3.99	161.51	113.51	109.12	113.68
578	3.91	3.91	126.19	127.01	107.16	118.2
579	4.82	3.74	140.86	118.79	117.2	103.45
580	2.94	4.08	176.66	88.66	110.58	123.56
581	3.28	4.5	161.57	89.29	109.79	110.81
582	3.81	3.36	146.39	127.94	116.72	107.58
583	2.89	3.78	151.52	107.52	121.89	105.92
584	2.98	3.69	144.83	120.7	124.03	121.65
585	3.08	3.94	147.83	125.55	116.78	107.99
586	2.99	3.87	153.41	104.32	128.35	117.93
587	3.57	3.36	158.24	120.8	109.44	113.64
588	3.27	3.19	129.69	136.26	125.8	116.77
589	3.14	4.02	159.42	115.72	113.46	127.06
590	3.86	3.67	141.41	133.99	120.58	105.48
591	3.04	3.44	159.8	109.96	123.39	126.71
592	3.15	3.59	147.19	114.44	106.95	135.15
593	2.74	4.33	162.71	106.15	122.24	129.22
594	3.29	4.21	144.04	96.55	124.95	115.52
595	3.15	4.64	140.44	92.19	109.93	124.24
596	2.92	3.67	160.44	106.53	119.9	122.69
597	4.17	4.1	131.97	106.08	123.08	96.94
598	3.44	4.56	156.76	98.88	118.59	109.89
599	3.46	3.62	145.94	122.4	128.52	116.88
600	3.32	3.07	142.74	127.08	112.59	116.86
601	3.11	4.09	150.1	104.15	120.33	113.46
602	3.86	3.66	132.35	113.6	125.67	87.23
603	3.28	3.51	151.1	112.65	110.91	119.16
604	2.91	3.54	150.01	110.87	118.18	123.8
605	3.65	3.34	141.83	115	96.17	128.55
606	3.82	3.86	160.93	110.14	109.6	111.8
607	2.97	3.13	156.56	97.03	121.2	128.93
608	3.11	3.46	151.78	82.95	123.48	132.02
609	2.95	2.99	137.42	109.25	116.09	118.27
610	3.13	3.58	157.4	103.67	118.39	123.77
611	3.99	3.75	146.39	122.72	118.29	122.7
612	3.68	3.73	141.21	94.15	116.09	117.3
613	3.26	3.63	149.47	89.33	121.04	117.58
614	3.02	4.11	161.37	95.51	112.84	114.76
615	3.46	3.47	161.69	103.75	119.47	128.21
616	3.36	3.09	135.6	103.94	125.71	112.82
617	3.14	3.55	145.95	102.44	96.4	136.62
618	3.35	3.67	148.78	102.62	119.74	122.09
619	4.1	3.39	132.39	99.2	130.09	95.71
620	3.06	3.5	148.34	93.97	124.51	97.71
621	3.73	3.28	140.58	110.37	114.54	142.54
622	3.3	3.64	169.57	79.26	106.7	142.42
623	3.93	4.05	140.6	120.16	122.62	113.72
624	4.28	3.61	148.02	118.68	116.21	124.06
625	3.02	4.03	172.71	101.38	109.14	129.68
626	3.87	4.37	164.12	92.2	100.4	131.98
627	3.31	3.79	155.08	89.6	107.71	130.55
628	3.39	4.32	158.85	87.87	119.38	108.33
629	3.78	4.07	161.5	106.84	120.87	116.7
630	3.56	3.88	171.18	84.85	100.5	127.43
631	3.76	3.77	152.4	106.47	115.46	120.96
632	4.37	3.57	137.19	135.84	122.98	123.87
633	4.01	3.41	143.66	106.48	117.25	107.11
634	3.02	3.38	150.01	97.25	120.73	116.92
635	4.09	4.3	139.71	109.71	116.74	111.12
636	3.16	3.57	136.48	105.35	130.35	134.02
637	3.33	3.56	163.34	109.8	116.5	117.34
638	3.31	3.6	150.91	116.1	120.52	129.05
639	3.09	4.1	139.62	105.3	125.98	117.84
640	4.07	3.53	152.28	136.02	121.04	100.22
641	3.14	3.55	141.27	113.46	121.11	127.85
642	3.11	3.63	149.04	108.8	117.8	109.31
643	2.93	3.48	143.92	105.03	133.25	113.49
644	3.29	4	151.94	125.66	102.66	111.04
645	3.52	3.86	144.03	112.47	121.27	103.55
646	3.43	3.73	163.27	120.74	110.97	115.15
647	2.92	3.87	134.86	114.12	129.49	111.89
648	2.97	3.34	130.59	120.98	120.57	110.1
649	3.9	3.75	142.95	125.26	121.27	115.33
650	3.54	3.89	132.64	108.14	133.23	103.91
651	3.46	4.28	114.78	96.33	142.87	98.69
652	3.23	3.7	141.77	101.66	125.71	101.67
653	2.79	3.62	136.92	94.93	129.2	113.39
654	3.64	3.66	131.45	125.52	122.99	103.46
655	2.85	3.59	129.11	123.6	131.42	113.74
656	3.48	4.17	136.92	114.27	133.33	101.74
657	2.67	3.98	168.29	94.21	118.21	125.99
658	3.2	4.17	155.01	119.68	123.15	120.76
659	3.5	5.04	119.63	89.78	110.78	108.89
660	3.7	4.13	130.45	120.28	140.11	86.96
661	2.88	3.73	147.5	109.81	118.88	121.22
662	2.87	4.15	165.27	96.46	116.55	127.38
663	3.17	3.89	144.41	102.63	121.06	107.9
664	3.2	3.59	163.39	92.54	113.3	116.08
665	3.54	3.46	126.69	108.86	140.12	115.8
666	3.47	3.18	122.72	127.39	148.42	112.03
667	3.67	4.15	134.63	99.3	123.19	99.94
668	3.43	3.76	118.1	107.24	152.6	89.55
669	3.43	3.06	126.63	123.31	145.36	119.08
670	3.25	3.81	146.41	92.58	129.68	118.93
671	3.17	3.91	157.72	102.99	122.13	106.06
672	3.68	4.18	146.5	116.52	121.02	99.6
673	3.32	4.45	146.74	108.51	124.43	105.53
674	3.14	4.77	141.22	91.26	119.14	99
675	3.31	3.39	137.16	111.31	136.85	108.01
676	3.32	3.67	152.32	118.09	124.55	126.03
677	3.5	3.26	142.61	114.35	116.28	114.29
678	3.56	2.95	137.94	113.98	135.76	103.92
679	3.99	3.71	120.37	113.14	145.43	102.37
680	3.47	3.9	144.44	108.06	124.74	107.68
681	2.95	3.76	125.57	109.5	131.38	106.3
682	3.17	3.69	135.98	132.82	129.22	100.48
683	3.74	3.15	133.26	120.63	107.53	114.43
684	3	3.58	152.91	100.43	120.53	125.79
685	3.26	4.96	139.19	107.04	121.29	110.59
686	3.29	3.95	138.26	102.9	123.43	114.68
687	2.86	3.38	139.37	113.69	130.8	117.78
688	2.98	3.48	131.17	121.78	130.19	111.19
689	3.23	4.38	127.87	99.99	127.19	101.48
690	2.99	3.65	167.67	94.05	113.2	132.85
691	2.99	4.24	132.37	100.74	119.69	120.57
692	3.29	4.18	144	111.11	124.1	115.04
693	3.53	4.05	128.36	120.61	137.36	107.9
694	2.66	3.5	147.52	122.38	122.97	115.33
695	3.38	3.22	125.75	101.05	132.24	98.77
696	3.13	2.96	135.31	119.8	112.79	124.51
697	3.79	3.24	130.18	112.83	134.1	115.25
698	3.12	4.08	140.81	100.14	122.43	105.11
699	3.22	3.94	141.84	102.26	128.19	118.6
700	2.85	3.43	146.87	103.56	135.42	119.39
701	3.02	4.01	129.6	111.98	141.19	105.74
702	2.77	3.03	131.29	114.29	136.32	114.54
703	3	4	167.4	99.35	115.54	124.27
704	3.2	4.05	153.11	110.38	127.75	134.92
705	2.97	3.08	122.62	122.3	138.74	122.87
706	3.52	3.63	143.19	120.98	121.92	133.53
707	3.24	3.46	139.3	122.78	117.74	116.87
708	2.95	4.27	155.09	89.6	122.41	125.34
709	3.13	3.4	148.29	112.51	133.38	118.15
710	3.23	3.61	134.93	116.98	133.18	104.31
711	3.41	3.34	129.94	130.64	110.41	117.14
712	3	3.62	143.72	115.97	133.64	105.66
713	3.95	3.56	119.1	115.92	141.95	106.39
714	3.32	3.05	135.36	118.94	127.97	111.22
715	3.2	4.19	148.17	115.94	107.99	124.3
716	3.29	2.97	135.41	117.36	135.17	117.69
717	3.55	3.91	138.6	115.2	122.98	102.28
718	3.63	4.18	144.63	113.54	126.38	101.91
719	3.31	3.67	158.46	111.51	119.75	108.19
720	2.91	3.78	146.68	114.01	132.02	126.53
721	3.3	3.57	131.7	123.05	130.34	98.16
722	3.12	4.23	128.8	106	135.74	100.67
723	2.84	4.14	140.01	118.62	133.48	120.48
724	3.05	3.02	123.53	125.57	130.28	111.43
725	3.15	4.24	145.1	97.14	123.74	127.87
726	2.88	3.76	147.25	95.13	121.61	124.65
727	3.61	3.52	128.09	113.02	135.48	100.18
728	3.36	3.38	121.2	120.55	133.65	103.53
729	3.04	3.51	160.82	110.97	117.73	120.91
730	3.21	3.56	124.92	110.75	139.4	115.61
731	3.51	4.31	141.9	105.8	129.16	92.22
732	3.41	3.6	141.57	113.46	120.5	100.68
733	3.03	3.03	147.73	117	124.8	122.69
734	2.88	3.75	140.87	89.6	127.49	129.3
735	3.03	3.81	126.33	110.95	136	102.69
736	2.94	3.3	139.78	118.44	133.54	113.83
737	3.08	3.83	156.3	123.53	114.19	110.51
738	3.65	3.13	119.76	143.12	131.02	118.18
739	3.37	4.18	145.22	97.27	116.36	114.56
740	3	3.74	126.13	109.49	143.38	102.97
741	3.4	4.02	150.84	100.89	125.06	121.58
742	3.43	3.92	123.11	124.08	131.68	103.32
743	3.63	3.96	114.18	114.22	149.18	92.35
744	3.07	3.52	131.34	107.57	139.29	108.14
745	3.1	3.68	134.31	107.28	137.7	110.28
746	3.18	3.83	135.21	102.59	136.3	113.92
747	3.42	4.22	135.64	103.94	128.55	112.52
748	2.92	4.1	127.85	105.91	113.16	114.47
749	2.96	3.72	160.32	111.94	118.61	113.04
750	3.23	3.82	144.42	115.73	136.8	115.03
751	3.59	3.94	114.95	121.23	143.67	99.3
752	3.24	4.25	144.35	118.53	122.62	106.16
753	3.63	4.28	137.59	121.71	132.75	92.89
754	3.67	3.54	135.16	122.27	130.27	103.59
755	3.07	3.56	128.58	106.11	139.24	99.86
756	3.66	4.07	114.13	104.02	133.61	82.41
757	3.06	3.48	140.86	103.25	137.93	117.53
758	3.89	4.27	117.4	98.69	145.03	99.88
759	3.37	4.3	140.14	118.07	128.81	100.09
760	3.32	4.67	117.93	103.21	133.07	112.1
761	3.55	4.07	125.68	112.31	134.26	113.34
762	2.96	3.46	140.2	111.6	131.44	125.87
763	4.2	4.07	145.63	141.57	117.95	103.39
764	3.66	4.09	160.91	111.99	114.88	105.4
765	2.96	3.85	152.97	120.03	117.91	127.72
766	3.17	4.37	161.7	99.95	110.67	109.64
767	3.26	3.76	139.78	122.37	122.54	108.13
768	2.9	3.01	117.72	114.29	131.48	109.74
769	2.77	3.27	128.82	118.27	120.65	127.66
770	3.35	3.39	142.83	113.85	115.97	136.13
771	3.15	3.6	153.86	117.65	117.05	123.98
772	3.06	3.43	128.18	100.46	133.89	120.64
773	3.23	4.64	131.23	104.82	128.4	103.31
774	3.05	3.79	135.35	115.89	137.07	103
775	3.22	3.38	126.86	125.1	141.15	113.84
776	3.64	3.91	129.89	118.21	128.08	106.63
777	3.41	3.19	129.51	105.74	129.47	113.01
778	2.78	4.31	129.34	95.44	129.96	109.45
779	3.09	3.25	114.65	109.79	146.62	101.76
780	3.9	4.49	124.1	86.56	127.61	92.27
781	3.5	4.04	127.44	109.73	135.79	96.98
782	3.01	3.27	117.18	108.32	148.58	113.11
783	3.1	4.01	132.15	104.45	139.64	113.8
784	3.54	3.34	146.54	113.99	107.37	128.43
785	3.42	3.46	135.3	109.86	128.1	102.7
786	3.19	4.17	125.51	106.18	130.86	101.05
787	3.1	3.58	139.53	115.01	127.54	108.36
788	3.21	3.14	143.25	119.08	125.88	119.24
789	3.59	4.38	127.99	111.08	133.79	107.2
790	2.99	4.27	139.09	97.42	135.49	94.96
791	3.07	3.49	140.25	108.76	96.1	133.24
792	2.94	4.41	143.28	100.53	133.27	106.93
793	2.77	3.9	137.5	90.09	140.35	131.63
794	3.02	3.87	125.99	108.13	140.24	108.43
795	2.99	3.75	129.6	131.76	137.96	107.68
796	3.12	3.94	133.1	109.79	132.21	116.09
797	2.97	4.24	142.35	111.12	134.23	100.79
798	3.32	4.62	116.27	103.05	138.48	108.58
799	2.81	4.99	148.57	99.04	120.72	114.92
800	4.2	3.49	119.47	114.68	133.99	95.57
801	3.49	3.49	120.78	116.82	139.53	103.68
802	3.54	4.34	114.95	110.77	144.13	114.63
803	3.28	4.32	131.2	114.73	124.28	97.39
804	3	3.69	136.81	118.97	136.19	90.75
805	3.76	4.48	110.33	111.36	129.79	94.61
806	3.36	3.86	117.91	102.06	145.17	100.3
807	3.31	4.3	121.41	104.39	136.99	90.04
808	3.62	4.59	135.25	99.7	118.13	112.61
809	2.86	3.71	142.5	97.11	131.07	104.8
810	3.23	3.85	122.01	116.63	138.5	104.83
811	2.86	3.18	143.24	114.84	129.9	104.74
812	2.84	4.21	125.5	103.69	135.71	109.68
813	4.17	3.91	120.86	133.12	143.24	96.79
814	3.28	3.31	151.26	104.12	118.04	117.91
815	3.05	3.05	126.07	119.6	134.97	100.1
816	3.18	3.77	113.46	93.34	141.37	90.54
817	3.39	3.45	121.07	116.66	142.46	111.9
818	3.05	3.5	132.42	114.72	135.89	117.65
819	3.52	4.03	121.78	105.44	137.81	104.64
820	3.2	3.78	152.86	115.29	119.46	113.12
821	2.59	3.12	141.08	102.37	119.79	135.18
822	3.48	3.65	139.49	125.82	128.82	122.52
823	3.75	4.08	124.22	119.77	131.47	96.42
824	3.32	3.63	126.91	116.49	139.49	109.43
825	3.81	3.76	125.26	141.26	140.6	104.97
826	2.88	3.59	127.15	113.88	138.98	120
827	3.36	3.89	127.03	96.75	131.66	103.38
828	3.27	3.36	111.98	114.98	137.5	94.69
829	3.45	3.65	120.32	112.67	143.32	106.93
830	3.11	3.92	132.49	126.29	134.47	105.6
831	3.51	3.29	137.41	117.45	129.66	119.5
832	3.65	5.11	134.05	91.25	104.39	95.69
833	4.02	4.29	108.8	110.31	139.73	83.76
834	3.2	3.8	127.34	98.31	146.98	104.23
835	3.94	4.02	128.43	122.41	127.47	108.12
836	4.04	3.61	138.91	128.45	130.93	102.48
837	3.44	3.38	131.58	138.65	131.65	107.03
838	3.31	4.15	126.87	119.61	141.24	105.29
839	2.99	3.8	133.23	122.56	137.12	100.34
840	3.84	4.28	108.99	120.79	141.93	95.25
841	2.75	4.29	154.12	101.31	124.5	136.44
842	3.51	4.48	126.64	111.43	143.43	104.69
843	2.88	4.56	130.16	112.27	140.49	101.89
844	3.26	5.35	133.55	91.11	126.64	106.21
845	3.5	3.75	127.98	116.17	142.78	108.81
846	3.47	3.89	136.29	111.48	131.27	108.44
847	3.62	3.63	136.46	126.39	131.02	103.88
848	4.19	3.84	118.11	123.31	138.71	94.91
849	3.66	4.29	124.52	105.12	146.15	91.79
850	3.13	4.17	143.75	110.95	123.56	120.08
851	2.87	3.7	134.29	98.77	136.68	113.46
852	3.3	3.66	136.33	115.88	131.74	114.63
853	3.18	3.23	123.78	115.36	140.87	116.6
854	3.1	3.45	120.37	102.91	148.6	117.25
855	3.21	4.02	136.45	104.68	130.67	120.14
856	3.02	3.44	128.96	113.87	139.53	115.42
857	4.53	4.19	103.29	102.52	143.76	84.13
858	3.37	3.52	140.7	99.78	129.6	116.25
859	3.5	3.71	119.19	94.37	132.65	102.91
860	3.59	3.73	130.25	120.26	144.7	99.87
861	3.66	2.91	109.18	124.41	142.15	103.39
862	3.13	3.31	140.08	123.76	124.96	119.37
863	3.43	3.42	119.35	108.67	141.92	121.16
864	3.1	3.81	135.01	114.7	139.31	117.42
865	3.23	3.39	127.19	117.23	133.67	111.06
866	2.81	3.14	121.68	131.53	130.89	129.55
867	3.73	3.32	108.17	128.75	153.14	119.38
868	2.86	3.92	128.26	106.5	142.4	113.47
869	3.13	4.02	133.88	104.09	139.88	111.3
870	4.02	3.95	131.54	116.36	139.32	110.2
871	3.44	3.51	147.86	109.1	131.93	119.04
872	3.35	3.87	134.27	121.31	142.45	100.53
873	3.03	3.71	145.74	107.03	138.1	125.28
874	4.53	4.04	138.49	124	137.75	105.12
875	3.77	3.77	127.87	116.79	140.99	115.79
876	2.61	4.59	167.34	104.9	118.58	128.11
877	3.78	3.41	136.67	103.15	135.72	122.55
878	3.93	3.22	129.86	123.75	133.93	119.46
879	3.67	4.23	124.78	108.17	142.12	115.17
880	4.38	3.47	144.77	127.39	125.2	121.55
881	3.16	4.02	157.48	95.97	130.59	125.5
882	2.91	3.72	139.3	100.25	134.5	113.76
883	3.06	4.26	163.85	95.81	103.13	143.19
884	3.67	3.5	129.56	130.38	131.66	116.07
885	3.94	3.5	127.75	129.16	137.78	107.28
886	3.77	3.34	110.67	119.03	142.34	106.67
887	3.81	3.35	113.52	122.99	147.4	108.63
888	4.33	3.37	137.14	134.26	130.74	104.27
889	3.32	3.76	140.4	109.33	134.72	132.13
890	3.57	4.05	138.58	108.51	130.75	101.49
891	3.15	3.51	168.74	92.85	123.12	143.49
892	3.88	4.41	156.86	109.74	120.51	111.5
893	2.96	3.4	141.31	104.77	134.21	122.01
894	3.69	4.52	135.08	96.59	131.03	96.37
895	4.13	4.75	108.54	89.1	140.44	92.36
896	3.08	3.55	140.12	110.19	124.99	116.74
897	3.78	3.69	119.85	122.29	138.8	103.58
898	3.35	3.97	130.66	113.75	128.5	108.1
899	3.08	4.16	142.67	95.75	118.94	113.63
900	2.85	3.47	135.51	113.85	134.05	122.86
901	3.36	4.14	132.89	109.64	127.46	102.8
902	3.14	3.59	156.12	110.76	117.29	119.06
903	3.28	4.12	134.61	95.21	127.88	111.46
904	3.56	4.29	126.7	111.58	140.07	100.01
905	4.25	3.79	132.69	108.2	125.86	112.33
906	3.95	3.98	131.68	101	128.2	128.39
907	3.37	4.36	164.33	97.93	113	113.89
908	3.13	3.23	145.02	121.62	113.9	115.38
909	3.73	4	125.93	118.61	137.2	98.07
910	3.68	3.54	138.42	108.74	131.51	116.7
911	3.48	4.03	127.68	102.16	135.59	107.26
912	3.78	4.27	133.92	121.68	133.17	96.34
913	3.5	3.79	126.42	100.53	122.71	111.72
914	3.72	3.53	133.74	123.54	136.1	109.31
915	3.08	3.68	149.86	117.66	117.02	119.12
916	4.13	4.15	131.48	123.94	126.95	94.92
917	2.9	4.06	144.27	107.59	129.63	117.57
918	3.41	4.6	120.67	105.26	129.22	96.4
919	3.16	4.5	147.29	104.63	120.16	105.95
920	3.27	3.48	121.65	112.88	134.92	107.14
921	3.22	4.3	136.32	100.44	118.72	122.3
922	3.46	4.48	141.17	105.65	126.93	102.34
923	3.98	4.15	124.62	114.19	128.09	101.2
924	3.35	4.13	127.2	110.29	132.82	98.08
925	3.46	3.86	144.52	106.93	129.86	110.43
926	3.39	4.15	123.36	98.77	126.35	103.42
927	3.39	4.38	133.98	104.84	133.2	101.77
928	3.15	3.69	128.79	100.77	145.89	106.01
929	2.82	3.75	153.59	102.42	114.35	130.55
930	2.83	4.16	165.77	104.13	109.49	127.03
931	3.18	3.64	143.87	118.62	119.56	92.99
932	3.98	3.26	129.64	126.43	130.53	98.74
933	2.84	2.84	129.82	130.34	123.23	118.65
934	3.35	3.77	151.72	120.18	124.72	127.61
935	3.26	3.07	109.34	127.8	151.92	115.77
936	2.88	4.43	135.59	89.28	124.56	113.83
937	3.7	3.45	125.6	116.35	140.22	116.93
938	3.57	4.19	145.83	120.73	126.61	98.16
939	3.67	4.43	157.74	110.37	116.29	112.07
940	4.2	3.64	114.87	116.05	136.63	100.92
941	3.22	3.93	127.55	107.52	127.31	107.96
942	3.69	3.76	133.6	134.46	127.16	101.3
943	3.8	3.96	138.63	122.59	132.62	105.44
944	4.11	3.49	110.95	113.07	143.29	112.33
945	3.38	3.73	128.23	102.39	133.52	107.29
946	3.65	4.33	131.52	95.44	124.22	114.47
947	3.72	3.96	133.43	113.02	129.08	119.12
948	3.28	3.15	130.48	121.51	139.86	122.78
949	3.4	3.85	149.63	115.99	129.47	117.09
950	3.69	3.4	138.85	104.45	135.93	123.77
951	4.47	3.52	154.19	102.07	125.22	128.52
952	4.23	3.75	133.63	113.7	124.78	103.3
953	3.45	4.2	147.66	81.97	117.31	139.69
954	3.29	4.36	172.38	90.73	107.15	144.73
955	2.98	4.6	159.77	93.37	118.13	115.54
956	3.56	3.34	137.45	110.26	126.3	108.07
957	4.45	3.96	120.91	101.95	140.47	101.28
958	3.46	3.95	137.57	117.14	142.13	114.34
959	3.23	4.55	168.82	98.56	114	137.24
960	3.79	3.67	156.35	107.21	119.76	140.52
961	3.05	3.64	152.44	102.15	122.93	145.89
962	3.52	3.32	142.44	110.78	125.73	141.52
963	3.12	4.13	157.41	98.86	121.58	124.72
964	3.22	3.15	154.03	98.75	105.85	143.04
965	2.99	3.63	161.47	104.6	103.52	145.03
966	3.9	3.68	123.56	109.83	140.97	117.53
967	3.44	4.81	133.87	92.16	112.44	108.49
968	3.08	3.82	158.68	107.19	110.55	123.16
969	3.58	3.57	141.68	113.87	130.57	110.01
970	2.89	3.77	140.33	116.68	132.99	112.51
971	3.1	4.07	143.05	101.35	139.14	105.37
972	3.12	3.29	111.53	128.98	158.61	111.25
973	4.01	4.42	123.28	105.95	128.97	110.12
974	3.73	3.67	120.18	97.56	141.14	106.56
975	3.45	4.06	131.35	105.83	136.68	112.71
976	3.63	2.92	125.81	123.89	137.52	119.82
977	3.65	4.31	124.64	97.52	128.05	100.66
978	3.55	3.69	146.68	120.1	119.48	121.72
979	3.31	3.9	149.17	117.77	121.96	132.03
980	3.67	3.96	156.02	109.82	112.19	137.56
981	3.6	3.73	129.44	117.34	137.05	111.26
982	3.13	3.7	157.1	112.28	123.67	118.09
983	3.3	4.24	149.09	92.75	115.92	141.89
984	3.48	3.92	159.92	113.01	117.92	121.51
985	4.75	4.73	127.03	112.12	121.24	100.88
986	3.51	4.67	176.14	103.48	97	134.95
987	4.62	3.52	117.42	126.21	140.68	98.92
988	3.63	3.84	146.7	112.65	122.91	121.66
989	4.69	3.54	122.91	131.88	127.63	110.61
990	3.27	3.73	132.88	122.63	131.62	104.33
991	3.31	3.6	158.17	104.33	124.38	125.92
992	3.06	4.24	153.61	99.16	126.38	116.37
993	3.74	3.69	123.99	108.64	131.18	105.54
994	4.03	4.7	124.92	98.99	133.68	95.45
995	5.28	4.56	110.09	110.3	133.93	97.24
996	4.41	4.3	129.88	112.5	127.49	106.65
997	4.2	4.38	133.24	121.67	128.46	100.92
998	3.29	4.31	137.71	105.39	123.62	108.46
999	4.03	3.52	142.74	117.76	132.2	125.45
1000	4.34	3.47	130.95	112.19	129.61	118.44
1001	3.62	3.96	137	104.65	129.26	108.11
1002	3.17	3.91	130.19	101.65	128.46	126.63
1003	4.56	4.12	125.34	118	129.33	99.2
1004	3.1	4.17	164.37	109.78	116.33	142.61
1005	3.09	3.76	148.79	109.89	118.5	110.5
1006	3.54	4.04	139.6	105.15	112.19	116.46
1007	3.13	3.64	154.89	103.32	120.05	114.15
1008	2.85	3.89	151.18	92.71	127.91	129.91
1009	3.39	3.85	149.01	117.29	122.77	113.46
1010	3.16	3.87	166.34	107.9	115.08	116.08
1011	3.31	4.45	121.62	93.96	112.8	109.95
1012	3.61	3.8	156.67	101.46	113.64	120.09
1013	3.65	3.13	115.89	119.16	145.83	101.34
1014	3.03	3.86	121.83	107.39	140.27	100.62
1015	3.36	4.17	126.09	110.91	137.29	105.01
1016	3.49	4.93	151.75	116.64	126.16	104.53
1017	4.3	4.3	152.68	125.38	112.97	102.99
1018	3.29	3.19	110.38	119.24	153.2	107.14
1019	3.5	3.54	160.36	108.47	121.87	125.14
1020	2.98	3.63	150.91	109.59	130.27	129.79
1021	3.35	3.68	138.44	140.46	129.54	101.65
1022	3.7	4.05	153.94	125.99	110.92	120.42
1023	3.19	3.96	154.93	106.47	111.89	112.81
1024	4.64	3.56	134.7	125.75	115.39	94.08
1025	4	4.29	142.95	109.47	109.15	111.16
1026	3.3	4.06	152.25	110.62	127.81	113.13
1027	3.31	4.71	142.59	81.39	112.19	102.57
1028	3.04	4.34	141.96	91.94	123.4	104.2
1029	2.85	3.25	132.5	120.88	131.79	128.37
1030	2.84	4.52	118.55	74.64	116.24	116.94
1031	2.9	2.85	132.38	118.44	125.62	141.7
1032	3.2	2.98	137.38	115.36	136.04	119.78
1033	3.13	3.8	152.18	114.13	115.2	111.56
1034	3.08	4.14	129.75	85.09	119.77	126.04
1035	3.26	3.12	127.99	134.84	137.09	121.25
1036	3.1	4.52	165.78	106.97	110.09	118.8
1037	3.13	3.96	138.18	118.96	131.63	105.58
1038	3.39	4.36	152.5	118.54	123.9	112.14
1039	3.84	3.71	120.91	147.59	149.41	92.83
1040	3.7	3.74	122.53	142.92	119.96	116.28
1041	2.96	3.21	127.96	115.96	140.74	123.43
1042	3.12	4.24	132.88	105.22	121.56	119.98
1043	3.21	4.03	127.69	116.13	144.16	103.47
1044	3.02	4.31	151.18	115.42	114.88	116.05
1045	3.27	3.68	155.19	120.95	111.95	115.24
1046	3.35	5.09	149.51	100.56	113.7	113.84
1047	3.22	3.74	143.28	104.34	102.82	142.55
1048	3.76	3.75	145.76	109.22	130.36	117.61
1049	3.69	2.98	124.81	120.57	138.47	113.21
1050	2.71	4.29	137.39	118.69	138.18	119.3
1051	3.26	3.49	133.65	115.12	140.14	122.56
1052	3.07	3.96	153.91	109.49	126.64	119.59
1053	3.79	3.83	136.6	102.38	127.3	132.37
1054	3.94	3.25	122.93	116.63	137.75	118.61
1055	3.65	4.73	142.42	92.61	116.96	118.74
1056	3.55	4.05	130.96	127.68	130.75	100.89
1057	3.38	3.86	133.43	100.99	129.08	115.13
1058	2.98	3.78	157.04	100.01	119.8	123.13
1059	3.33	3.75	146.7	110.27	105.63	138.74
1060	3	3.51	141.69	101.71	127.89	123.55
1061	3.09	4.01	148.41	100.57	121.43	132.16
1062	3.07	2.92	157.85	104.23	112.04	130.87
1063	3.21	4.3	166.74	93.64	115.67	136.31
1064	3.22	3.7	174.87	91.12	109.14	129.82
1065	3.64	3.48	140.27	106.9	135.58	118.15
1066	3.22	3.49	135.75	114.33	121.94	128.82
1067	3.73	3.92	150.4	93.8	112.76	136.09
1068	3.56	3.94	159.19	108.85	114.55	125.79
1069	3.74	4.14	152.21	101.74	124.58	124.41
1070	3.7	3.88	152.97	101.67	110.95	131.04
1071	3.53	3.55	145.87	121.85	120.03	116.96
1072	3.46	4.52	164.5	112.85	103.59	122.26
1073	4.12	4.44	137.76	136.68	123.08	110.81
1074	3.65	4.22	143.6	123.9	123.28	122.41
1075	3.34	4.72	138.49	121.56	133.89	114.19
1076	3.17	4.02	147.91	129.5	120.25	109.23
1077	3.51	4.2	136.64	130.8	121.05	103.82
1078	3.2	5.06	169.76	102.21	111.15	118.27
1079	3.9	4.78	153.57	105.43	109.65	103.64
1080	3.97	4.2	146.45	118.37	122.57	109.7
1081	5	4.35	159.88	125.82	124.53	103.17
1082	2.86	4.04	160.09	104.22	122.93	124.4
1083	3.83	4.17	145.13	129.61	131.5	109.63
1084	3.26	4.18	164.61	104.86	115.04	131.17
1085	3.66	5.17	157.66	112.57	108.41	124.12
1086	3.3	4.96	164.73	113.6	111.34	118.7
1087	3.6	4.51	167.85	119.32	116.39	120.99
1088	3.17	5.28	167.39	117.99	107.57	127.64
1089	3.21	5.03	141.39	123.1	123.24	116.3
1090	3.78	5.08	151.28	116.14	100.19	126.65
1091	5.01	3.85	139.82	150.87	126.45	107.11
1092	3.78	5.49	152.24	106.7	102.79	132.12
1093	3.68	3.9	156.62	123.37	114.78	107.89
1094	3.5	3.61	127.74	129.79	125.81	126.68
1095	4.99	4.52	141.18	132.41	132.81	92.29
1096	3.26	4.8	159.92	111.05	123.16	119.75
1097	3.97	3.97	121.65	139.8	145.39	105.28
1098	3.89	6.05	149.86	110.71	111.54	115.13
1099	4.81	4.95	130.23	111.39	127.85	105.63
1100	5.37	4.43	117.84	131.74	137.98	94.36
1101	4.37	3.71	128.11	146.92	141.39	101.9
1102	3.32	4.86	139.82	120.97	134.18	115.3
1103	2.97	4.51	150.96	113.74	129.76	124.97
1104	4.3	4.5	123.71	137.43	124.71	105.61
1105	2.96	5.51	160.37	122	121.04	119.36
1106	3.99	4.49	141.04	129.55	137.81	100.46
1107	3.52	4.21	143.57	124.02	126.46	123.22
1108	3.46	4.36	144.41	123.41	122.42	116.32
1109	2.69	4.25	146.15	122.4	127.61	132.15
1110	3.14	4.66	137.54	124.56	125.7	110.62
1111	3.47	4.43	151.22	114.13	119.73	113.64
1112	3.16	5.29	160.72	111.9	106.09	123.19
1113	3.72	4.37	147.02	120.58	126.89	115.97
1114	3.04	4.92	157.69	107.52	128.64	121.17
1115	3.69	3.84	144.3	123.1	126.53	120.76
1116	3.5	3.81	140.47	120.19	126.15	130.13
1117	3.04	4.06	158.42	100.05	127.43	135.38
1118	3.54	3.61	141.23	122.83	128.68	126.15
1119	3.31	3.63	133.68	122.69	124.56	129.5
1120	3.41	5.01	145.16	99.76	126.82	121.32
1121	3.95	4.19	135.53	135.36	127.78	114.26
1122	3.24	3.39	132.16	113.75	120.74	144.74
1123	3.6	4.16	139.54	130.2	131.27	121.27
1124	3.88	3.63	128.16	128.82	134.27	118.44
1125	3.32	5.11	161.87	119.6	114.02	116.29
1126	3.09	4.88	142.63	98.9	120.1	124.48
1127	3.41	5.56	168.96	106.69	101.84	111.38
1128	3.35	4.83	146.03	111.32	109.69	118.21
1129	3.27	4.18	146.69	119.21	115.96	120.37
1130	3.43	4.26	134.55	121.16	120.44	110.16
1131	2.93	4.01	137.99	126.25	134.2	118.89
1132	4.04	4.13	131.9	131.56	128.48	112.14
1133	3.06	4.16	157.72	99.17	114.48	137.73
1134	3.12	5.2	148	131.44	119.71	121.92
1135	3.37	5.08	139.69	129.09	120.93	108.02
1136	3.11	5.29	157.17	127.6	115.13	126.98
1137	3.03	5.01	154.38	111.22	123.42	121.76
1138	3.49	4.87	147.33	127.31	129.34	117.57
1139	3.15	4.11	149.54	120.77	119.94	118.8
1140	3.2	3.85	134.93	120.46	120.05	140.83
1141	3.07	5.34	156.34	118.7	121.2	122.81
1142	3.29	4.93	138.38	108.57	112.48	113.68
1143	3.63	4.76	110.39	114.8	137.32	90.73
1144	3.59	4.54	138.61	96.94	122.59	113.98
1145	4.05	3.6	131.73	142.8	145.07	112.95
1146	3.04	3.9	130	137.09	141.35	107.99
1147	2.99	4.79	143.63	94.81	114.46	111.6
1148	3.31	4.88	144.44	110.02	123.01	115.69
1149	3.25	4.1	123.98	122.6	139.98	100.43
1150	3.47	4.33	159.28	113.1	120.57	109.17
1151	4.09	4.2	142.39	125.96	123.98	106.88
1152	3	4.86	161.6	104.89	113.03	125.52
1153	3.53	4.01	110.08	146.23	130.71	102.61
1154	3.25	3.11	129.59	117.8	146.96	125.52
1155	3.18	4.8	138.57	104.97	115.72	116.26
1156	3.04	4.7	149.67	126.64	118.22	119.77
1157	2.93	4.86	151.08	118.69	125.51	126.99
1158	4.31	4.43	171.35	116.77	113.28	124.07
1159	3.57	4.46	150.61	112.75	102.79	128.25
1160	3.35	5.26	152.15	119.06	118.45	122.62
1161	3.34	4.19	139.01	120.11	133.2	124.91
1162	3.37	5.31	145.32	106.23	114.49	113.76
1163	3.81	4.14	140.49	138.02	132.69	108.77
1164	3.17	4.44	152.53	117.24	112.56	127.61
1165	3.05	4.44	144.23	110.66	127.47	121.48
1166	3.04	4.74	169.97	106.48	102.5	125.68
1167	3.61	4.35	126.47	139.33	145.49	101.52
1168	3.44	4.4	147.72	119.66	135.24	118.81
1169	3.3	4.72	148.46	117.94	115.39	132.89
1170	3.07	6.02	173.29	109.2	105.2	122.64
1171	3.62	4.81	163.36	123.35	121.59	111.99
1172	3.13	3.72	131.64	131.1	130.28	125.1
1173	4.51	4.95	139.14	111.79	130.12	106.64
1174	3.69	4.21	147.64	112.63	110.84	124.3
1175	3.54	5.97	161.91	98.24	108.3	119.19
1176	3.27	3.97	154.86	109.83	105.28	129.22
1177	3.99	3.77	122.97	127.54	140.46	112.3
1178	3.3	3.76	139.78	122.27	124.15	102.16
1179	3.62	3.85	132.79	134.28	135.84	110.43
1180	2.97	4.18	138.6	116.21	113.68	130.92
1181	3.17	4	143.4	118.73	135.27	121.36
1182	2.96	4.51	156.43	117.11	129.27	116.02
1183	3.02	3.48	126.24	117.11	144.87	132.04
1184	4.23	4.74	113.67	123.36	138.21	91.42
1185	3.19	4.27	169.94	103.85	119.68	131.78
1186	3.93	4.25	131.49	134.4	132.99	108.53
1187	3.07	4.44	157.26	104.28	122.29	121.85
1188	3.51	4.52	158.46	121.38	121.24	114.38
1189	3.48	5.21	148.57	115.32	118.82	112.74
1190	4.45	3.8	126.68	155.13	125.32	109.99
1191	3.64	4.52	159.95	118.99	120.65	116.76
1192	4.26	4.51	145.58	127.51	129.36	107.22
1193	3.17	4.14	126.6	125.89	147.24	111.26
1194	3.41	3.99	144.02	108.95	125.57	119.29
1195	3.09	4.4	164.57	112.17	116.8	140.97
1196	2.94	4.5	158.64	111.8	122.64	130.11
1197	3.95	4.23	151.51	126.36	117.99	123.79
1198	3.19	4.7	174.11	118.67	116.8	107.5
1199	3.39	4.48	124.83	120.96	137.61	109.33
1200	3.74	4	137.76	123.27	131.44	110.51
1201	3.4	5.05	152.97	108.17	115.38	115.74
1202	3.48	4.38	134.26	122.53	132.8	110.34
1203	3.7	3.85	128.2	137.16	144.41	106.62
1204	3.28	3.27	120.62	128.98	149.51	113.67
1205	3.37	4.34	148.58	116.68	127.67	122.39
1206	3.78	4.66	149.64	129.98	132.92	102.72
1207	2.7	4.46	147.85	108.02	136.98	117.53
1208	3.83	5.66	142.83	118	127.66	112.71
1209	4.34	4.44	131.71	123.21	148.06	105.69
1210	3.67	4.24	149.61	127.62	134.2	109.42
1211	3.01	4.04	135.66	123.46	136.57	108.89
1212	2.97	4.16	158.85	116.64	114.24	120.66
1213	3.75	4.24	153.7	114.32	120.23	128.62
1214	2.91	4.44	156.92	116.78	123.42	118.9
1215	2.85	4.92	149.09	106.88	121.18	118.83
1216	3.53	4.01	143.11	126.56	126.16	117.11
1217	3.67	4.09	118.9	136.52	151.12	112.1
1218	3.4	6.06	126.62	95.86	96.53	122.03
1219	3.1	4.29	162.04	114.09	115	121.66
1220	3.98	3.82	120.5	143.02	142.02	102.75
1221	3.14	4.1	134.78	122.52	138.32	113.44
1222	3	4.82	147.94	114.33	119.9	114.5
1223	3.26	4.28	161.55	103.45	113.32	129.55
1224	3.09	4.53	147.65	116.39	123.05	118.33
1225	2.85	4.52	136.55	115.91	132.74	108.86
1226	3.44	4.38	141.73	119.97	131.37	110.67
1227	3.78	3.82	138.1	136.44	135.91	104.24
1228	3.25	4.67	165.55	110.18	128.95	111.82
1229	3.03	4.06	164.28	106.53	113.28	126.63
1230	3.4	5.06	160.78	107.94	117.52	107.29
1231	3.93	4.9	136.05	121.71	128.32	97.64
1232	3.64	4.82	141.64	121.85	141.08	103.02
1233	3.65	4.05	132.66	125.51	136.26	105.78
1234	3.06	4.56	143.09	122.21	141.16	100.5
1235	3.49	4.47	136.79	118.3	155.59	114.12
1236	3.71	5.1	131.66	110.61	142.01	98.62
1237	3.48	4.56	137.28	130.76	127.79	115.08
1238	3.18	4.35	139.27	125	138.74	110.02
1239	3.14	4.7	167.67	119.44	123.81	110.53
1240	3.53	4.04	130.52	128.87	141.51	102.72
1241	2.98	5.12	164.05	104.25	115.43	124.54
1242	3.17	4.62	152.63	118.26	122.68	115.15
1243	3.64	4.09	122.55	136.93	140.46	108.29
1244	3.81	4.44	117.91	115.7	141.18	109.45
1245	3.23	3.68	137.63	118.67	138.02	113.06
1246	2.82	3.93	137.98	118.4	137	104.48
1247	3.2	4.84	126.77	109.12	144.12	102.92
1248	3.15	4.32	111.67	103.37	128.23	98.87
1249	3.19	4.61	139.9	102.97	127.06	125.65
1250	2.84	4.72	140.71	91.73	117.26	114.46
1251	3.31	4.14	144.01	109.19	127.95	108.88
1252	3.22	3.79	139.06	122.36	125.58	131.77
1253	3.06	3.7	142.92	108.7	135.37	128.49
1254	3.97	3.32	119.81	123.87	125.18	101.45
1255	3.48	3.22	123.61	121.53	121.82	143.73
1256	2.82	4.21	156.63	104.11	122.82	125.28
1257	2.68	4.14	148.65	114.56	124.86	127.37
1258	3.82	3.61	137.92	117.84	129.09	108.05
1259	3.33	4.2	142.87	128.36	119.23	102.91
1260	3.15	3.89	125.16	100.88	134.18	123.39
1261	3.59	3.22	137.35	128.56	137.4	127.02
1262	3.37	3.89	127.41	115.02	135.81	104.56
1263	3.73	4.02	114.93	94.67	132.43	120.9
1264	2.79	4.22	158.58	108.39	121.67	126.4
1265	3.14	3.69	122.1	122.23	138.63	128.71
1266	2.98	4.24	151.27	105.8	121.27	134.65
1267	3.63	5.17	144.52	110.61	100.86	120.82
1268	3.12	4.56	164.67	99.62	100.96	127.12
1269	3.06	3.57	152.64	105.05	121.23	136.21
1270	2.92	3.35	145.34	107.05	132.56	128.42
1271	2.94	3.41	174.28	80.16	115.72	165.34
1272	3.12	4.77	151.53	84.85	113.3	129.12
1273	3.3	4.39	134.22	91.18	114.71	116.31
1274	3.27	4.95	136.56	95.78	116.96	121.27
1275	2.92	3.87	136.34	111.26	135.39	124.92
1276	3.25	2.74	123.48	97.04	133.92	141.35
1277	2.9	3.63	150.19	101.76	125	114.49
1278	4.21	3.52	130.12	113.59	143.5	107.49
1279	3.45	3.19	121.9	88.75	148.67	114.37
1280	3.38	4.49	133.95	94.43	131.19	107.22
1281	3.44	3.72	141.46	108.19	127.74	113.81
1282	3.84	3.66	109.55	109.01	146.31	106.81
1283	2.86	3.95	155.25	95.97	96.59	149.92
1284	3.09	3.82	160.87	98.63	106.88	148.52
1285	3.82	3.2	111.63	126.84	138.39	119.79
1286	3.84	3.23	126.64	115.96	138.12	119.99
1287	4.32	4.05	126.23	108.64	136.22	95.26
1288	3.65	4.49	161.85	96.95	120.67	130.73
1289	3.68	3.31	122.78	116.6	139.02	125.58
1290	2.92	3.7	131.13	123.85	127.63	126.69
1291	3.78	4.15	130.18	123.1	144.47	90.84
1292	3.12	4.11	140.87	109.75	136.51	118.57
1293	3.49	4.85	122.58	95.06	136.15	114.18
1294	3.19	4.39	168.85	101.58	111.23	138.9
1295	3.6	4.56	118.03	104.15	129.18	102.71
1296	3.71	3.97	115.26	110.64	150.33	99.32
1297	3.61	3.23	108.11	119.09	152.03	116.44
1298	2.88	3.67	155.68	99.04	112.79	134.81
1299	3.61	3.58	140.69	109.05	134.14	112.74
1300	3.2	4.12	126.15	114.55	137.41	93.89
1301	3.77	4.05	116	103.28	137.73	109.43
1302	3.28	3.53	132.51	112.09	138.66	121.69
1303	2.92	4.89	129.1	102.64	120.56	119.04
1304	4.55	3.55	108.87	127.41	150.84	105.16
1305	3.84	3.55	113.73	151.53	146.55	101.6
1306	4.15	3.58	107.74	129.67	153.39	103.44
1307	3.93	4.18	128.62	135.8	137.14	100.67
1308	3.4	4.87	134.45	101.79	129.73	112.63
1309	3.55	4.48	126.78	122.31	137.22	97.16
1310	3.22	4.74	124.27	92.76	139.36	107.06
1311	3.92	4	116.27	100.32	140.52	114.17
1312	3.02	4.18	139.02	91.4	124.78	141.7
1313	3.63	3.53	110.87	133.72	157.37	119.86
1314	3.86	4.43	120.36	102.05	143.09	86.7
1315	4.28	4.03	121.72	120.66	148.88	107.71
1316	3.78	3.16	130.62	123.4	147.41	116.5
1317	3.85	4.27	125.92	112.54	134.84	102.33
1318	3.26	3.33	127.54	128.49	143.98	111.11
1319	3.95	4.57	126.77	101.4	136.2	100.7
1320	3.03	4.17	123.64	129.76	146.35	114.52
1321	3.81	3.81	111.73	155	144.11	113.79
1322	4.58	4.6	143.66	139.17	128.28	103.45
1323	4.42	4.91	117.34	132.5	131.66	88.25
1324	3.08	5.32	159.86	95.31	104.88	127.47
1325	3.38	4.03	121.12	129.4	136.82	112.4
1326	4.99	5.4	101.59	120.63	148.55	94.48
1327	3.61	4.36	141.19	118.48	144.22	108.9
1328	2.86	3.94	133.54	130.47	141.75	120.92
1329	3.44	4.52	148.46	124.95	134.71	110.86
1330	4.09	4.43	151.96	121.2	131.14	112.59
1331	2.79	3.4	136.61	111.25	138.97	142.97
1332	2.81	3.66	135.96	126.86	129.22	118.56
1333	3.46	3.22	141.49	120.32	144.67	119.6
1334	3.19	3.55	136.83	120.26	132.27	135.66
1335	3.49	3.43	158.65	122.55	101.08	131.36
1336	3.06	3.96	152.6	124.01	123.76	113.31
1337	3.52	4.16	129.22	117.4	140.82	108.09
1338	3.05	3.65	141.89	120.84	128.65	123.48
1339	3.32	3.29	130.79	118.33	136	122.22
1340	3.63	3.28	124.23	118.52	146.01	109.03
1341	2.97	4.07	146.54	122.33	115.52	110.24
1342	3.11	4.21	122.58	131.39	111.05	126.88
1343	2.87	3.81	154.11	104.65	116.99	145.54
1344	3.05	4.37	154.96	97.75	129.21	124.76
1345	3.96	3.92	146.6	122.86	134.06	114.75
1346	2.93	4.54	160.15	110.05	115.45	126.67
1347	3.2	4.39	136.88	111.09	130.27	117.6
1348	3.84	3.48	145.06	128.93	122.2	109.06
1349	2.94	4.37	153.69	101.69	115.17	125.62
1350	3.32	3.75	148.51	102.24	114.85	145
1351	3.69	3.8	150.39	121.83	126.21	110.94
1352	2.75	3.66	152.85	100.29	124.91	124.88
1353	3.01	4.11	128.35	103.2	129.34	120.24
1354	3.82	3.58	138.82	112.57	116.66	123.38
1355	2.99	4.45	162.44	97.03	113.32	120.62
1356	3.55	4.3	162	118.53	135.12	117.29
1357	3.17	3.58	151.47	113.13	125.3	125.94
1358	3.13	4.04	149.64	120.86	120.48	123.6
1359	3.94	3.06	143.23	126.56	119.05	139.33
1360	3.49	3.62	139.77	114.61	125	136.36
1361	3.38	4.1	171.24	95.09	113.83	131.15
1362	3.53	3.7	162.48	83.33	111.23	154.68
1363	3.85	3.51	146.46	115.45	131.26	145.08
1364	3.25	3.95	146.48	94.93	119.89	132.45
1365	3.2	3.45	121.01	113.27	116.76	133.19
1366	3.89	3.35	150.27	113.42	124.04	129.4
1367	3.41	3.3	135.26	131.4	130.51	130.64
1368	2.94	3.22	144.38	112.25	129.27	127.77
1369	3.17	3.87	160.24	112.61	119.94	125.63
1370	2.96	3.37	143.25	108.2	133.43	136.38
1371	3.25	3.78	128.07	113.17	142.01	112.07
1372	3.16	4.06	143.06	113.1	133.39	132.85
1373	3.46	3.81	137.59	126.31	132.61	116.25
1374	3.06	3.75	142.1	119.81	112.86	130.14
1375	3.04	4.09	155.61	117.4	126.84	122.62
1376	3.09	3.69	130.03	134.2	125	116.35
1377	3.16	3.94	142.27	123.78	137.25	131.7
1378	3.1	4.79	154.5	105.54	124.98	120.36
1379	3.49	4.69	128.34	130.07	119.02	119.75
1380	2.78	4.89	148.48	104.75	126.3	125.75
1381	3.79	4.38	159.3	104.97	124.93	122.03
1382	3.22	4.48	174.05	93.89	117.32	131.67
1383	3.39	5.22	148.41	114.42	111.97	118.3
1384	3.67	4.07	156.07	115.3	112.9	128.64
1385	3.57	4.04	151.85	114.64	123.83	127.93
1386	3.78	3.64	148	117.73	134.33	139.29
1387	4.05	4.14	147.05	126.42	126.73	110.48
1388	3.65	3.14	123.27	118.2	127.36	148.49
1389	3.11	4.55	153.45	101.43	106.75	131.42
1390	3.17	3.53	140.13	107.66	130.45	137.61
1391	4.29	4.23	159.58	119.26	121.51	121.78
1392	3.09	4.36	158.1	108.17	136.64	121.48
1393	4.06	3.19	125.91	119.19	151.96	112.07
1394	3.7	4.05	156.32	116.78	110.17	123.11
1395	3.06	3.99	145.89	108.44	120.6	122.31
1396	3.72	3.88	157.49	109.35	119.51	119.84
1397	3.61	3.93	127.5	120.61	107.88	138.27
1398	3.51	3.94	161.48	109.4	123.71	126.38
1399	4.65	3.57	136.76	116.34	134.51	117.17
1400	2.87	4.55	162.29	105.11	112.29	127.06
1401	3.57	3.56	139.97	117.95	127.73	126.13
1402	3.73	4.45	153.19	117.33	109.57	136.18
1403	3.84	4.21	152.18	112.59	110.01	141.86
1404	3.1	4.26	145.53	98.93	131.1	117.89
1405	2.85	3.59	135.32	131.4	132.68	120.59
1406	3.56	4.33	138.65	108.77	126.56	103.61
1407	3.61	4.01	129.7	111.27	128.75	105.65
1408	3.43	3.74	153.88	111.83	109.27	132.26
1409	3.81	4.02	144.38	133.22	124.67	112.53
1410	3.96	4	139.27	118.07	120.48	101.27
1411	4.13	4.06	127.44	109.33	131.6	108.27
1412	2.93	3.82	146.97	121.5	122.44	134.52
1413	3.68	4.88	140.99	116.03	112.56	116.74
1414	3.35	4.34	131.64	120.44	125.45	116.95
1415	3.19	5.24	167.11	109.29	107.37	106.98
1416	2.86	3.71	133.11	111.16	103.39	128.96
1417	4.74	3.9	119.87	130.65	150.28	98.41
1418	4.25	4.4	159.66	112.22	119.08	132.77
1419	4.97	3.5	121.05	117.45	132.75	107.23
1420	3.25	3.79	144.62	100.75	127.4	129.94
1421	3.43	4.48	139.82	134.64	135.49	118.36
1422	3.52	4.58	165.69	111.55	116.98	122.35
1423	3.52	4.7	135.11	121.57	137.1	109.56
1424	4.65	4.31	113.61	119.31	142.56	101.01
1425	3.6	3.43	135.57	130.74	133.3	119.91
1426	4.53	3.37	123.52	134.39	145.31	102.67
1427	3.78	3.37	123.8	116.14	139.21	115.89
1428	3.77	3.62	138.01	125.44	133.59	121.44
1429	4.01	4.36	147.76	137.55	125.47	109.93
1430	2.93	4.19	156.36	123.11	116.36	116.2
1431	3.7	4.11	141	123.77	126.2	126.27
1432	3.57	4.24	131.77	130.82	131.34	117.86
1433	3.33	3.91	147.9	127.33	124.15	116.64
1434	3.38	4.14	148.76	118.25	121.86	114.34
1435	2.73	4.18	160.33	109.99	116.01	120.26
1436	3.16	5.35	135.52	107.86	114.57	124.88
1437	3.15	3.54	148.07	119.48	125.98	118.48
1438	3.91	3.56	127.68	127.99	141.61	114.3
1439	3.15	3.52	143.25	116.91	130.66	126.47
1440	3.38	4.24	144.47	124.39	127.27	114.03
1441	3.14	4.21	142.52	112.94	132.22	100.06
1442	3.43	4.76	131.85	100.79	128.08	90.12
1443	3.28	3.72	131	119.29	131.61	114.65
1444	3.74	4.7	122.61	118.24	130.86	97.25
1445	3.29	4.02	131.22	111.65	126.32	112.4
1446	3.5	5.45	142.43	107.82	116.69	109.1
1447	3.12	4.75	153.84	106.8	109.68	110.05
1448	3.23	3.48	142.09	125.74	127.45	121.63
1449	3.04	3.14	149.66	103.48	116.39	151.65
1450	3.08	3.83	170.28	93.71	118.97	140.85
1451	3.44	3.8	147.73	111.37	122.03	117.02
1452	3.22	3.53	119.45	115.02	131.23	119.61
1453	3.29	3.15	116.17	105.16	140.47	119.09
1454	3.21	3.78	159.12	103.04	121.36	119.07
1455	3.58	3.46	127.72	128.77	135.32	118.08
1456	3.51	4.29	144.58	119.87	123.1	102.93
1457	3.23	3.55	128.91	123.78	136.86	104.82
1458	3.79	3.82	141.77	121.81	129.32	100.26
1459	3.66	3.68	148.03	124.59	121.08	122.47
1460	3.41	3.28	148.27	114.73	120.53	123.99
1461	3.12	3.65	144.66	135.81	113.15	116.87
1462	3.63	3.77	142.51	132.03	127.32	123.59
1463	3.81	3.79	126.33	120.9	134.57	113.62
1464	3.45	4.55	137.19	125.31	132.08	115.97
1465	3.22	4.35	163.98	118.66	110.09	102.62
1466	3.04	4.13	139.54	112.89	134.48	114.47
1467	3.24	4.24	140.52	129.93	129.22	103.29
1468	3.78	3.95	132.76	115.13	130.18	104.13
1469	4.63	3.44	117.79	146.28	137.02	101.09
1470	3.45	3.83	133.84	125.98	133.37	102.95
1471	3.46	3.95	129.17	126.5	123.68	119.46
1472	3.23	4.25	138.89	127.23	123.37	118.64
1473	3.75	3.58	150.16	126.32	120.47	119.92
1474	3.37	4.05	141.12	118.53	134.69	126.54
1475	3.57	4.57	142.9	121.87	132.5	108.4
1476	4.46	4.49	131.87	109.57	134.19	98.24
1477	3.08	4.33	150.27	114.72	111.22	119.71
1478	3.13	4.93	156.18	117.1	110.12	117.21
1479	2.96	4.47	127.85	109.25	128.53	119.68
1480	3.29	5.42	172.99	111.79	112.79	118.27
1481	3.7	4.56	140.76	129.73	134.35	115.88
1482	4.13	4.83	156.78	109.55	127.84	108.44
1483	3.65	5	156.41	121.32	120.85	119.58
1484	3.2	4.23	139.19	109.97	142.09	113
1485	4.06	3.9	122.27	146.15	141.27	110.86
1486	3.9	4.98	154.04	122.04	123.3	112.04
1487	3.81	4.15	139.15	129.57	141.52	108.98
1488	4.09	4.32	143.31	138.07	137.54	98.63
1489	3.36	4.42	161.53	122.23	126.28	115.02
1490	3.51	5.28	143.96	111.13	124.06	128.03
1491	3.75	4.85	133.09	127.9	134.19	92.41
1492	4.94	5.1	120.95	110.47	137.32	95.15
1493	4.91	4.91	106.67	109.27	149.98	109.73
1494	5.37	5.48	109.32	103.59	136.53	92.2
1495	3.42	5.86	158.17	117.18	99.92	125.64
1496	5.7	4.44	116.15	133.24	134.22	92.44
1497	3.71	4.4	140.03	135.24	130.95	107.44
1498	5.7	4.73	107.08	127.19	138.44	87.97
1499	5.05	4.55	107.59	118.77	136.16	96.87
1500	3.49	3.9	133.67	133.63	143.49	104.15
1501	3.44	4.7	142.19	124.6	134.65	109.39
1502	4.87	5.11	105.84	124.44	155.88	81.07
1503	3.42	5.5	142.95	104.35	116.24	115.33
1504	3.97	3.29	114.94	155.52	141.3	116.4
1505	4.84	4.73	125.18	147.94	136.93	88.02
1506	3.95	4.5	147.34	124.32	127.65	106.71
1507	2.98	3.58	138.05	126.35	134.16	117.44
1508	3.5	4.52	131.8	104.07	138.99	101.09
1509	4.12	4.07	118.92	123.57	139.19	87.7
1510	5.2	4.97	118.46	113.02	139.7	81.97
1511	4.11	4.18	136.69	116.21	129.5	103.08
1512	3.27	3.95	134.26	109.46	141.37	116.29
1513	4.29	4.39	126.6	116.44	123.33	110.25
1514	5.45	4.97	112.71	126.09	142.1	93.01
1515	3.77	4.83	150.02	129.05	133.61	103.72
1516	4.17	4.68	126.92	113.48	141.41	95.11
1517	4.39	4.52	132.46	134.46	137.45	100.81
1518	3.78	4.87	148.31	121.83	123.72	115.26
1519	4.56	4.31	134.24	119.26	133.47	102.91
1520	5.97	5.75	90.6	95.12	127.05	92.02
1521	4.66	4.29	111.44	144.54	155.95	97.5
1522	4.34	4.49	130.15	128.24	132.39	104.46
1523	5.19	5.51	123.33	115.94	138.66	92.93
1524	5.21	4.67	117.96	120.77	131.5	97.13
1525	3.94	4.77	132.52	126.48	134.93	96.44
1526	3.18	4.67	148.55	124.33	126.5	104.98
1527	5.01	4.3	132.85	150.15	140.52	98.86
1528	3.09	5.27	151.43	106.79	113.21	110.89
1529	4.02	3.89	142.76	123.63	133.42	114.43
1530	3.25	4.4	163.69	118.93	127.95	113.25
1531	3.14	4.24	145.81	121.23	129.36	105.15
1532	3.75	5.15	144.27	97.6	112.52	108.87
1533	3.83	4.41	113.43	119.49	144.75	97.54
1534	4.36	5	128.72	113.75	132.67	103.59
1535	4.46	4.72	115.74	105.31	131.21	100.02
1536	3.38	4.87	128.14	117.99	128.47	101.83
1537	3.45	3.89	151.51	124.57	121.78	124.03
1538	4.52	4.51	130.32	126.22	133.75	108.95
1539	3.47	5.44	152.03	105	115.94	122.03
1540	3.36	5.25	137.4	102.31	121.43	122.27
1541	3.79	4.36	147.8	121.17	131.4	108.19
1542	3.14	3.6	138.57	125.15	133.3	121.69
1543	4.05	4.12	136.39	145.91	115.41	100.12
1544	3.63	3.65	134.57	112.86	148.23	116.36
1545	2.91	4.37	153.7	95.64	117.47	120.01
1546	3.27	4.73	149.31	113.25	117.98	110.47
1547	3.06	4.33	145.35	111.76	131.15	118.06
1548	3.49	3.75	139.07	137.56	132.82	110.77
1549	3.48	4.88	142.94	102.05	120.78	124.31
1550	3.58	4.29	137.66	117.21	133.98	123.46
1551	5.45	4.93	103.15	112.94	130.67	93.96
1552	3.22	3.9	137.44	113.79	125.69	112.32
1553	3.48	3.85	143.04	124.68	126.82	104.53
1554	3.08	4.38	144.68	128.52	141.63	108.33
1555	3.65	5.08	144.23	112.81	123.59	107.31
1556	3.5	4.69	137.13	109.03	118.77	115.83
1557	4.23	4.46	128.51	109.08	134.2	103.85
1558	3.34	4.21	139.72	109.58	129.75	115.6
1559	3.82	4.14	148.7	136.36	124.09	122.65
1560	2.92	4.49	137.57	109.36	130.2	112.24
1561	4.06	3.94	142.17	135.08	133.9	123.55
1562	4.47	3.98	127.65	125.34	136.77	101.5
1563	4.12	3.9	124.08	120.59	149.82	95.94
1564	3.78	5.31	141.58	104.9	124.98	112.45
1565	3.79	4.4	131.58	125.59	139.15	95.89
1566	4.04	4.65	118.01	108.81	121.92	94.1
1567	3.71	5.39	158.21	99.81	99.26	133.24
1568	2.96	4.47	144.81	112	132.42	120.28
1569	5.43	4.59	118.14	117.8	135.25	96.45
1570	4.43	4.7	116.45	128.59	151.08	87.02
1571	4.9	4.73	118.88	117.8	132.81	94.2
1572	4.33	4.33	124.04	107.01	142.23	97.93
1573	4.22	5.07	145.9	110.51	122.18	107.21
1574	4.28	4.61	129.9	119.88	128.36	102.78
1575	4.65	4.75	142.7	114.81	111.12	111.44
1576	3.06	4.24	142.07	119.77	136.53	111.97
1577	4.64	4.11	123.24	142.74	136.42	96.37
1578	5.18	4.14	131.37	138.79	126.56	100.41
1579	4.67	4.45	119.78	110.8	135.21	100.79
1580	3.66	4.46	150.72	112.52	123.73	120.03
1581	4.55	3.53	119.74	125.34	130.81	94.28
1582	3.87	4.05	140.09	115.69	123	106.66
1583	4.5	4.61	126.98	119.72	134.85	97.73
1584	3.36	3.9	128.37	125	141.5	100.52
1585	3.82	3.76	122.5	117.59	145.5	107.53
1586	3.67	4.62	123.71	102.76	146.11	99.97
1587	3.9	4.6	150.41	120.47	131.8	108.15
1588	4.61	4.46	114.42	113.05	133.38	94.82
1589	4.33	4.07	131.24	120.44	134.35	100.73
1590	3.86	3.46	135.35	118.52	139.09	114.99
1591	3.16	4.35	133.28	98.8	127.36	112.6
1592	4.28	3.93	122.68	133.33	141.75	101.31
1593	3.89	4.41	141.64	118.57	130.52	106.46
1594	3.2	4.78	137.29	117.38	132.88	114.36
1595	4.2	4.12	134.14	131.08	135.92	119.62
1596	4.77	4.47	131.69	121.67	135.14	95.7
1597	3.23	4.69	140.02	105.44	127.09	111.82
1598	3.41	4.75	142.73	109.96	137.42	105.85
1599	3.95	3.82	124.28	133.49	151.76	92.59
1600	4.82	4.78	122.45	124.56	130.39	90.51
1601	3.86	4.48	151.23	109.96	133.19	116.96
1602	3.52	4.75	130.47	101.42	134.16	105.88
1603	3.48	5.44	139.24	104.41	127.62	99.41
1604	2.88	4.79	137.41	93.2	123.58	92.28
1605	3.89	4.55	122.45	107.97	131.22	106.04
1606	4.1	3.93	125.15	125.58	133.81	98.04
1607	4.23	4.76	116.35	97.68	140.47	90.7
1608	3.55	4.7	145.13	112.56	132.53	111.02
1609	3.56	4.7	157.12	115.27	116.68	119.08
1610	3.03	4.58	147.26	107.27	134.65	116.74
1611	3.14	4.35	146.28	122.02	130.61	113.2
1612	4.11	4.63	150.65	122.58	123.65	101.5
1613	4.18	3.3	123.29	139.71	137.97	107.75
1614	4.31	4.6	141.56	120.55	137.43	103.28
1615	5.25	4.47	101.19	115.78	142.76	97.11
1616	3.34	4.36	135.83	132.36	134.14	116.38
1617	3.87	4.75	119.76	114.45	138.59	103.53
1618	3.7	3.08	130.63	135.35	138.73	116.94
1619	3.5	4.46	146.26	118.9	119.93	107.35
1620	3.63	4.17	147.3	128.4	123.17	122.91
1621	5.53	5.33	111.48	116.67	146.3	94.84
1622	5.08	4.29	114.42	118.11	138.35	99.53
1623	4.3	4.08	135.3	125.18	139.5	93.56
1624	5.15	4.4	106.94	107.04	132.82	87.67
1625	3.58	4.45	166.91	101.13	102.97	133.94
1626	4.8	4.88	117.93	112.43	131.51	88.55
1627	4.71	3.79	97.05	107.91	159.09	95.03
1628	3.69	4.52	138.22	122.79	128.61	105.92
1629	4.71	4.7	128.75	135.64	132.41	106.6
1630	4.46	5.03	130.03	124.7	130.92	91.85
1631	3.1	3.87	151.79	117.17	132.18	118.86
1632	3.49	3.57	145.98	118.83	133.16	140.21
1633	4.45	3.41	111.91	137.35	143.67	109.83
1634	3.25	4.19	146.16	130.97	130.02	116.02
1635	2.92	3.99	144.33	119.2	136.35	119.87
1636	3.31	4.07	153.9	109.03	126.94	118.08
1637	4.28	3.8	140.07	111.89	133.27	110.22
1638	3.37	4.51	166.98	111.18	98.17	128.67
1639	3.71	5.1	166.06	112.11	114.67	114.76
1640	4	4.29	137.98	121.73	137.78	119.73
1641	3.85	4.66	145.16	111.98	133.2	104.13
1642	3.5	4.64	157.79	114.74	105.53	116.76
1643	3.66	5.44	143.07	99.34	108.02	125.38
1644	3.86	5.96	173.44	121.04	106.34	104.41
1645	3.6	4.43	131.49	135.08	139.54	111.46
1646	4.24	5.55	129.5	117.29	132.15	99.25
1647	4.86	4.99	143.18	122.66	120.19	100.33
1648	3.44	5.86	177.31	114.29	99.52	121.91
1649	5	4.88	130.31	136.08	128.96	98.37
1650	3.24	4.81	169.03	114.1	99.78	119.67
1651	3.25	5.41	151.64	111.35	134.46	126.77
1652	3.39	5.49	142.76	129.66	130.21	105.06
1653	3.18	5	162.57	114.14	121.26	125.41
1654	3.55	3.61	152.1	118.55	128.34	132.07
1655	3.45	4.3	155.46	108.58	120.21	135.25
1656	3.58	5.11	160.49	91.97	99.27	132.42
1657	3.34	5.03	157.88	109.55	119.77	115.71
1658	3.19	3.94	142.29	128.51	128.3	129.77
1659	3.43	4.07	130.9	119.9	140.74	110.15
1660	2.91	4.02	134.18	123.78	127.39	136.35
1661	3.71	3.58	134.51	132.63	126.1	112.11
1662	3.59	4.9	139.69	111.6	134.59	96.8
1663	2.82	4.13	171.48	96.46	114.76	136.86
1664	3.25	4.27	160.93	114.02	123.57	106.99
1665	3.75	4.05	151.71	119.84	112.39	121.11
1666	3.7	4.24	115.86	129.98	141.13	100.38
1667	3	5.31	134.47	109.37	114.57	113.59
1668	3.38	5.18	164.3	108.84	117.36	126.02
1669	4.37	4.18	139.01	130.6	133.27	94.06
1670	3.29	4.75	138.26	96.99	121.87	104.46
1671	3.76	4.93	130.73	117.9	129.77	106.5
1672	4.44	3.97	129.47	128.01	138.67	92.41
1673	5.09	3.84	97.36	100.71	139.07	98.95
1674	4.47	4.45	131.01	112.62	133.82	111.52
1675	3.76	3.92	137.91	119.6	128.22	108.36
1676	3.19	5.09	151	107.12	132.56	113.05
1677	3.46	5.07	149.94	129.47	120.91	107.51
1678	4.15	4.23	119.73	118.59	140.82	103.76
1679	3.61	4.83	146.69	128.79	126.71	105.22
1680	3.4	4.4	147.54	126.38	123.52	100.67
1681	3.29	4	143.58	129.42	123.35	117.4
1682	3.06	4.74	149.37	128.82	123.96	110.73
1683	3.43	5.41	163.35	107.71	101.61	115
1684	3.9	5.11	147.23	109.73	116.53	109.15
1685	4.38	5.55	139.9	104.51	120.35	100.11
1686	2.99	5.06	147.24	101.94	118.16	114.99
1687	4.52	4.35	139.8	115.67	129.29	100.6
1688	3.79	4.51	124.78	111.42	137.23	104.25
1689	4.67	4.75	122.14	118.03	144.47	91.67
1690	4.82	4.19	142.44	127.3	134.65	99.38
1691	3.99	4.83	129.97	117.73	140	96.78
1692	5.12	5.5	100.31	99.52	137.02	79.74
1693	4.46	4.92	127.33	121.63	141.31	92.53
1694	4	4.73	119.84	137.63	143.87	78.98
1695	4.7	4.16	110.64	114.89	147.2	100.64
1696	3.9	4.76	109.45	127.65	145.93	106.32
1697	4.61	4.47	107.42	117	137.71	93.05
1698	4.33	4.83	146.71	118.83	130.51	96.37
1699	4.68	4.1	108.02	127.19	142.79	89.78
1700	4.69	5.35	149.4	120.6	129.14	94.09
1701	4.26	4.15	135.99	139.97	137.89	111.3
1702	3.16	4.82	129.29	122.99	126.16	106.56
1703	4.06	5.32	127.58	99.22	127.93	96.39
1704	3.17	3.7	136.45	130.54	128.01	101.31
1705	3.56	4.59	133.36	123.38	136.06	112.43
1706	3.24	4.3	130.69	114.45	138.27	114.37
1707	4.91	4.06	102.65	126.6	147.82	88.33
1708	4.22	3.7	110.8	110.88	147.95	93.29
1709	3.38	5.08	150.94	121.41	120.84	102.91
1710	4.78	4.22	129.33	126.25	132.89	98.68
1711	3.13	4.33	127.4	118.54	148.24	105.43
1712	3.86	4.92	133.17	104.08	135.22	109.17
1713	4.87	5.29	127.51	117.28	135.26	87.85
1714	3.27	4.21	146.12	106.77	132.61	105.53
1715	4.64	3.79	125.92	127.93	140.25	99.66
1716	4.24	4.27	136.24	125.82	134.88	106.69
1717	4.72	4.29	113.65	104.19	136.81	94.86
1718	4.07	4.47	128.7	113.22	137.49	96.31
1719	3.62	3.81	145.44	108.74	131.5	132.92
1720	4.1	3.64	116.34	105.02	140.16	98.19
1721	3.39	4.48	159.84	114.65	130.9	109.95
1722	4.46	4.14	142.17	117.86	146.44	88.13
1723	4.08	3.49	118.1	134.09	149.07	107.55
1724	4.88	4.7	135.15	129.16	136.7	94.58
1725	3.62	3.93	117.04	123.13	147.72	88.38
1726	4.15	4.24	128.22	131.57	136.28	88.71
1727	4.54	3.61	130.09	132.11	144.75	93.86
1728	5.13	3.85	130.02	146.08	135.37	99.14
1729	5.34	4.37	126.38	136.28	131.11	96.48
1730	4.17	4.29	134.23	112.74	138.7	102.91
1731	4.07	4.09	130.6	116.54	128.05	123.38
1732	3.8	4.35	137.59	116.23	134.57	101.61
1733	5.04	4.63	121.99	120.06	131.67	91.62
1734	3.89	3.94	143.29	119.97	133.81	136.79
1735	5.55	5.11	104.8	98.79	136.62	75.2
1736	3.9	3.86	137.4	127.73	140.97	107.63
1737	3.92	3.5	137.84	107.44	120.42	117.22
1738	3.03	5.14	161.03	106.96	108.56	106.38
1739	3.39	3.89	134.97	121.46	132.6	103.9
1740	3.52	5.13	162.02	99.9	108.98	123.9
1741	3.28	4.11	146.66	125.34	124.51	112.31
1742	3.07	3.73	121.77	128.96	148.61	113.9
1743	3.97	4.39	127.56	123.19	131.04	99.7
1744	3.6	4.08	134.97	113.51	139.83	97
1745	3.07	4.32	139.72	99.41	131.85	107.39
1746	4.82	4.03	115.01	113.99	137.07	93.77
1747	4.31	3.82	121.51	123.3	141.17	101.73
1748	4.06	3.9	112.52	138.1	144.55	101.55
1749	3.29	3.77	133.59	122.4	146.35	120.02
1750	5.31	4.66	111.34	110.94	148.14	77.03
1751	4.46	4.14	120.42	118.13	150.01	94.87
1752	3.99	4.66	135.15	113.6	128.54	98.04
1753	5.69	3.73	100.49	104.17	143.06	101.77
1754	3.16	4.62	146.78	108.12	132.92	108.13
1755	5.39	4.53	112.6	108.2	136.03	92.52
1756	4.44	3.83	129.52	136.85	135.06	106.41
1757	3.46	4.03	126.67	117.13	138.35	89.78
1758	3.87	4.7	148.82	93.11	121.81	108.45
1759	3.74	3.99	139.88	112.3	125.27	105.16
1760	3.29	4.53	164.17	104.31	106.33	127.12
1761	5.34	5.35	117.73	106.74	126.33	84.9
1762	2.97	4.79	154.89	109.01	114.93	124.01
1763	3.33	4.71	159.15	125.9	111.61	120.8
1764	5.18	5.37	98.46	100.73	140.74	83.62
1765	4.1	4.28	133.7	126.43	138.58	108.87
1766	4.27	4.13	133.49	120.23	135.69	103.1
1767	4.13	4.6	129.48	113.88	138.75	99.9
1768	3.59	4.3	130.84	124.36	139.04	106.6
1769	4.73	4.52	134.76	121.51	127.68	88.99
1770	4.34	4.49	111.79	116.31	150.98	86.88
1771	3.6	4.07	140.02	131.49	132.11	108.84
1772	4.51	5.04	108.97	105.12	144.14	82.87
1773	3.66	4.63	147.62	125.09	125.83	110.43
1774	3.64	4.91	143.37	112.47	123.01	113.25
1775	3.7	4.09	117.12	115.35	132.42	106.16
1776	3.63	4.25	119.97	114.93	144.04	104.28
1777	4.74	4.56	130.12	115.12	128.75	95.91
1778	4.5	4.42	113.82	120.77	145.37	87.88
1779	2.92	4.13	141.85	113.97	124.19	129.8
1780	3.64	4.31	114.35	116.97	141.11	103.42
1781	4.31	4.21	117.46	117.07	151.03	98.6
1782	3.35	4.04	128.22	126.37	133.48	112.36
1783	4.15	4.84	110.57	112.97	132.78	93.75
1784	3.47	4.08	132.1	122.05	138.68	111.98
1785	4.22	5.05	106.21	110.53	128.16	91.38
1786	4.33	4.74	114.6	109.94	141.48	80.95
1787	3.97	3.77	123.52	136.39	139.51	100.96
1788	3.83	4.25	137.74	131.29	132.41	98.55
1789	3.92	5.41	139.28	94.4	103.57	110.8
1790	3.18	4.89	125.29	112.29	133.5	110.74
1791	4.4	4.38	122.06	101.45	112.98	89.94
1792	3.48	4.89	153.94	105.75	117.46	108.32
1793	3.91	3.9	138.48	114.09	131.46	113.31
1794	3.9	3.84	126.52	99.88	136.36	97.62
1795	4.48	3.8	126.94	131.81	128.58	100.68
1796	3.72	4.55	141.44	114.6	112.48	116.37
1797	4.62	4.13	116.04	109.5	139.48	87.94
1798	4.44	4.3	130.31	126.75	127.55	92.8
1799	3.64	4.25	141.9	118.76	127.33	111.57
1800	4.55	3.99	130.93	137.19	132.94	89.85
1801	4.38	3.29	133.21	119.54	123.98	110.26
1802	4.07	3.34	120.19	134.07	138.61	114.33
1803	3.76	3.79	127.67	118.12	141.21	97.18
1804	3.17	4.08	164.74	101.18	107.87	128.11
1805	3.45	3.81	142.79	112.27	122.25	109.84
1806	3.73	3.82	141.61	124.22	121.09	122.4
1807	4.15	4.55	158.81	122.93	115.85	106.11
1808	3.9	3.53	139.16	123.86	122.34	115.08
1809	3.98	3.93	145.73	120.86	117.25	104.96
1810	3.6	3.87	131.06	104.86	128.53	107.94
1811	4.23	3.62	155.29	135.46	109.91	111.71
1812	4.3	4.34	150.31	128.7	116.8	102.23
1813	4.61	3.86	112.66	121.02	137.83	91.17
1814	3.55	5.04	141.74	111.83	104	120.45
1815	4.23	4.54	132.25	115.04	129.49	107.32
1816	3.47	3.71	137.41	131.48	134.61	116.01
1817	3.87	3.37	137.46	107.91	129.35	124.5
1818	3.97	3.91	105.03	122.17	138.84	96.9
1819	3.5	3.82	152.26	117.35	113.06	115.92
1820	3.81	3.91	108.23	121.33	147.07	95.41
1821	3.29	3.92	142.34	104.44	122.45	101.86
1822	4.6	4.13	147.04	115	109.14	92.17
1823	4	4.36	143.7	103.87	111.51	118.21
1824	3.25	4.09	146.32	119.7	125.2	100.39
1825	3.67	4.06	148.34	111.85	108.83	98.38
1826	3.48	3.76	136.2	121.38	126.51	103.88
1827	4.76	4.85	113.52	105.88	119.34	91.03
1828	3.68	4.31	147.5	108.79	118.8	104.72
1829	3.57	3.55	154.48	126.88	118.78	109.92
1830	3.48	4.64	152.01	126.52	113.94	106.1
1831	3.66	4.48	143.08	113.86	124.37	103.24
1832	3.36	4.08	162.58	114.02	118.89	120.34
1833	3.62	5.09	143.78	115.1	122.61	85.46
1834	3.87	3.25	113.79	147.61	137.36	97.22
1835	3.4	5.09	141.33	104.33	127.32	119.53
1836	3.74	4.19	120	108.36	144.69	107.19
1837	3.65	4.97	128.24	107.6	116.97	118.9
1838	4.71	4.66	119.85	112.31	140.21	86.98
1839	3.83	4.85	171.3	119.78	105.6	116.71
1840	4.17	4.96	154.4	100.14	111.97	118.11
1841	4.89	4.8	168.45	115.45	112.43	111.24
1842	3.62	4.72	155.42	109.66	127.07	103.65
1843	3.49	4.39	149.32	134.17	136.08	107.63
1844	3.03	5.69	140.16	99.64	120.47	106.84
1845	3.96	4.03	158.91	132.75	117.06	112.35
1846	2.89	4.36	170.96	105.86	111.93	130.8
1847	3.98	4.47	145.45	114.04	135.69	105.97
1848	3.53	5.7	158.68	100.58	103.06	129.55
1849	3.36	3.32	146.46	119.59	115.5	125.54
1850	4.48	4.77	142.29	110.44	122.95	96.85
1851	3.43	5.02	153.62	96.48	109.71	98.92
1852	3.4	4.77	167.55	116.89	125.85	108.11
1853	3.77	4.4	159.15	101.34	120.65	119.04
1854	3.45	4.6	159.66	118.98	122.68	105.08
1855	3.63	4.69	145.68	121.72	140.75	106.25
1856	4.59	4.07	129.02	104.17	146.37	100.6
1857	3.8	4.45	162.49	118.82	123.34	109.55
1858	4.24	5.08	143.67	91.13	121.01	97.31
1859	4.03	4.62	137.13	112.89	135.89	97.9
1860	4.26	4.5	157.42	132.4	113.65	95.84
1861	3.16	4.96	164.79	111.58	121.98	96.99
1862	3.66	4.21	158.09	120.95	130.62	104.97
1863	3.39	4.7	152.66	132.03	128.64	102.5
1864	3.43	3.57	143.29	131.3	136.83	110.62
1865	5.24	4.95	142.32	120.48	119.11	87.4
1866	4.97	5.13	149.92	127.52	119.26	90.29
1867	3.24	4.89	158.55	109.36	119.02	112.52
1868	4.38	4.61	143.33	124.22	126.05	88.67
1869	3.61	4.1	150.19	117.22	129.35	100.66
1870	3.86	4.86	154.59	120.4	121.32	93.26
1871	4.96	4.66	132.14	118.86	118.01	92.2
1872	3.63	5.11	175.39	114.92	119.59	95.27
1873	3.22	4.11	143.5	126.3	135.78	107.4
1874	3.54	4.36	137.94	128.97	131.57	105.94
1875	4.35	4.87	136.1	113.94	123.82	90.46
1876	3.67	4.57	143.32	139.24	125.75	99.59
1877	3.19	4.68	128.08	115.96	137.49	86.2
1878	3.14	3.83	144.67	120.14	132.33	107.22
1879	3.22	4.09	113.57	123.56	115.36	125.16
1880	2.86	3.89	159.56	118.95	113.55	113.62
1881	3.85	5.72	173.08	125.13	115.06	98.76
1882	3.08	5.06	170.96	111.28	110.92	112.19
1883	3.55	5.31	126.28	103.71	127.87	98.92
1884	3.63	4.17	147.22	124.43	127.16	112.06
1885	3.53	4.69	120.83	127.68	143.25	89.67
1886	3.22	3.79	122.46	139.99	126.29	110.02
1887	3.15	3.32	136.66	127.2	130.51	117.86
1888	3.12	4.63	152.41	120.6	128.34	90.86
1889	3.42	4.3	140.72	114.51	131.74	101.51
1890	3.5	4.03	129.25	131.88	137.63	95.69
1891	3.16	4.99	121.29	115.48	131.92	88.99
1892	3.26	5.4	153.52	114.88	113.26	95.05
1893	3.87	3.49	125.44	140.61	146.57	115.76
1894	3.41	4.03	135.73	123.11	138.19	107.87
1895	3.59	4.13	124.38	143.35	127.74	125.44
1896	3.2	4.62	134.98	132.1	136.58	101.9
1897	2.9	4.71	141.09	104.51	133.67	103.69
1898	3.14	3.71	131.63	118.81	148.58	103.63
1899	3.76	4.31	115.33	112.52	142.65	100.78
1900	3.59	4.19	134.86	132.14	133.69	110.1
1901	3.44	3.74	135.44	138.17	123.27	100.39
1902	3.5	3.17	106.46	158.03	147.27	103.77
1903	3.45	3.68	120.59	135.82	153.01	106.95
1904	3.88	4.49	125.61	124.7	139.83	104.18
1905	2.93	4	147.11	123.44	129.03	105.43
1906	3.05	4.84	153.93	118.77	129.97	93.62
1907	3.8	4.82	133.19	133.91	126.37	99.62
1908	3.44	4.19	135.12	122.3	137.96	105.52
1909	3.44	4.63	119.76	113.02	144.6	97.03
1910	2.96	4.34	135.48	109.52	130.67	98.54
1911	4.77	4.49	94.95	111.23	143.74	85.89
1912	3.86	4.75	128.27	104.85	138.29	94.86
1913	4.24	3.94	101.8	135.51	152.34	93.66
1914	4.31	4.08	124.41	143.28	130.91	92.33
1915	2.8	3.85	128.03	127.03	120.85	127.84
1916	3.45	3.72	121.94	136.77	146.51	107.29
1917	3.83	3.75	117.67	130.95	152.26	95.14
1918	5.18	4.65	115.8	133.48	137.55	81.48
1919	3.22	4.08	137.95	115.39	123.79	103.18
1920	3.72	4.51	126.19	110.44	130.06	91.74
1921	3.19	4.57	150.3	113.75	125.97	104.51
1922	3.97	3.86	122.21	116.63	136.71	105.08
1923	4.26	4.27	116.39	106.99	129.61	108.11
1924	3.22	4.61	142.19	140.56	123.52	120.05
1925	3.24	4.47	129.32	127.65	137.52	106.38
1926	3.54	4.08	144.01	113.56	123.24	98.48
1927	3.21	4.65	151.41	117.47	123.44	101.11
1928	4.23	4.17	118.77	134.85	151.01	99.92
1929	3.9	4.71	115.25	125.97	149.54	85.87
1930	3.58	5	120.94	110.79	133.51	96.1
1931	3.06	4.81	150.85	116.25	118.28	112.68
1932	4.35	4.13	126.07	132.93	132.25	101.69
1933	5.24	4.5	91.56	114.54	153	84.25
1934	3.38	3.97	134.05	121.86	142.29	109.83
1935	3.02	4.03	132.39	114.29	141.49	103.9
1936	3.71	4.99	151.76	131.01	121.73	89.74
1937	3.48	4.96	130.89	109.77	138.57	104.73
1938	3.29	4.39	150.1	131.09	124.53	112.48
1939	3.69	4.41	113.18	119.48	136.66	99.89
1940	3.34	4.97	135.5	111.75	120.09	96.8
1941	3.39	4.6	144.87	119.75	125.78	116.27
1942	4.33	4.62	120.57	127.54	136.03	100.28
1943	2.86	4.21	158.55	122.68	122.54	111.28
1944	3.87	4.48	129.82	114.98	129.69	109.09
1945	3.05	3.99	131.41	130.08	132.08	107.57
1946	4.24	3.69	131.89	131.85	128.94	102.64
1947	3.22	4.5	142.73	110.2	133.57	101.67
1948	3.18	4.26	144.74	130.62	112.86	115.82
1949	3.28	3.92	142.91	108.41	132.42	106.81
1950	3.6	5.23	139.08	93.13	110.92	105.63
1951	3.92	5.44	113.61	103.66	137.97	94.82
1952	3.08	4.47	135.21	129.39	134.03	103
1953	3.71	4.17	122.81	108.26	134.63	110.31
1954	3.44	5.19	138.47	104.9	127.33	103.22
1955	3.57	5.3	130.42	110.9	119.3	99.29
1956	3.29	4.41	119.29	124.71	127.4	103.61
1957	4.37	4.99	116.11	115.71	128.55	94.4
1958	3.39	4.43	122.34	119.98	143.74	100.21
1959	3.59	4.55	124.96	114.72	143.19	96.89
1960	3.28	4.1	143.46	124.86	135.61	111.8
1961	3.43	4.75	148.84	135.7	107.81	102.61
1962	4.26	5.45	107.25	104.14	137.69	68.56
1963	2.92	5.13	132.22	105.78	131.27	97.33
1964	3.21	4.5	130.51	119.05	129.09	97.44
1965	3.46	5.01	123.56	113.86	138.2	90.47
1966	2.58	3.83	142.27	136.98	136.23	114.72
1967	3.22	4.59	131.94	147.34	125.84	100.82
1968	2.99	5.55	132.39	99.06	130.92	87.28
1969	3.8	4.7	132.27	107.96	109.99	106.25
1970	3.55	4.63	112.71	118.63	140.28	87.42
1971	3.93	4.85	128.54	121.21	139.16	87.71
1972	3.06	4.1	130.84	142.38	120.02	118.24
1973	3.56	4.79	141.1	115.42	121.57	90.26
1974	3.44	5.16	116.3	117.35	139.17	93.73
1975	3.7	5.27	114.41	104.2	137.85	92.48
1976	3.98	5.88	141.4	106.92	124.91	85.36
1977	3.25	4.59	130.81	121.07	135.38	97.99
1978	3.13	5.2	170.38	109.33	112.94	118.9
1979	3.46	4.93	125.69	107.7	131.55	104.61
1980	3.74	4.59	138.89	124.59	135.96	92.95
1981	3.31	3.72	124.74	119.86	133.27	100.31
1982	3.65	4.46	138.67	125.59	129.44	99.04
1983	3.28	4.39	134.5	122.69	145.71	90.78
1984	3.7	4.03	150.14	134.06	117.45	111.2
1985	4.29	4.69	145.51	130.45	118.37	103.73
1986	3.13	4.39	154.59	107.73	117.48	119.57
1987	4	4.7	121.14	120.63	146	95.29
1988	3.81	4.5	129.99	130.3	133.09	104
1989	3.83	4.73	151.93	113.95	115.25	107.54
1990	3.66	4.04	158.54	127.07	115.21	124.36
1991	3.47	4.74	146.36	119.63	121.67	102.93
1992	3.59	5.34	151.82	110.35	109.78	110.8
1993	3.22	4.76	161.08	117.96	111.49	120.51
1994	3.52	3.58	115.79	149.3	121.11	121.31
1995	3.35	4.97	123.57	115.81	144.07	104.94
1996	3.37	4.56	127.44	112.67	141.84	98.78
1997	3.09	4.72	155.42	121.23	114.77	125.44
1998	2.97	3.89	140.93	125.25	128.33	121.31
[truncated: 3,001 more rows]

## Sheet: comp4_dist_angles
Frame	d1[ALA249=O---Cl]	d2[ALA920=O---Cl]	theta1[C-Cl---O=ALA249]	theta1[C-Cl---O=ALA920]	theta2[ALA249-C=O---Cl]	theta2[ALA920-C=O---Cl]
0	4.19	3.63	105.84	164.32	109.61	120.59
1	4.03	3.95	138.71	148.32	109.63	113.68
2	3.76	3.66	108.59	151.98	127.4	104.3
3	3.77	4.25	125.66	153.82	116.65	121.05
4	3.92	3.83	103.95	158.35	118.47	120.77
5	4.37	3.57	111.3	153.82	116	125.29
6	3.88	4.11	110.86	162.85	106.7	122.14
7	4.15	3.84	106.64	154.45	130.66	115.46
8	2.9	3.66	124.75	139.42	126.19	132.13
9	3	3.66	120.53	130.06	125.26	109.65
10	3.24	3.43	115.45	134.92	102.16	127.25
11	3.51	3.27	91.12	139.18	112.45	121.45
12	3.8	3.32	115.07	147.22	126.78	116.01
13	3.52	3.43	123.31	139.61	119.74	138.7
14	3.81	3.67	127.91	118.65	117.86	127.63
15	3.46	3.26	119.54	134.87	125.21	128.25
16	3.52	3.25	115.5	137.88	126.64	112.51
17	3.7	3.28	118.36	138.67	112.79	148.16
18	4.04	3.37	115.63	152.17	118.23	121.39
19	3.59	3.45	125.71	134.03	105.67	117.54
20	3.77	3.61	116.9	145.82	103.57	129.17
21	3.42	3.35	116.55	160.9	115.03	118.62
22	3.55	3.39	114.29	148.3	105.09	142.51
23	4.01	3.21	119.88	169.47	116.09	114.52
24	3.24	3.26	118.28	147.24	106.65	118.08
25	3.45	3.28	112.97	154.7	123.84	118.68
26	3.71	3.47	125.55	146.11	111.91	130.42
27	4.19	3.36	111	166.11	106.83	119.34
28	4.45	3.72	108.78	160.68	104.84	115.59
29	4.57	3.27	108.67	170.29	111.3	108.27
30	3.5	3.57	124.19	156.64	116.49	110.38
31	3.94	3.29	100.09	153.5	125.38	103.84
32	4.26	3.31	109.75	172.6	106.8	118.61
33	3.94	3.07	123.13	144.19	115.05	115.26
34	3.58	3.63	137.62	140.88	111.23	133.44
35	4.21	3.47	118.82	155.77	125.19	111.4
36	3.85	3.64	100.38	157.06	129.09	109.64
37	3.05	3.9	125.77	123	124.37	122.56
38	3.4	3.94	115.36	151.92	115.69	115.5
39	3.94	3.95	127.61	156.02	111.96	118.58
40	3.33	3.68	136.96	126.92	117.6	115.43
41	3.32	3.52	123.87	145.89	118.59	121.28
42	3.69	3.49	106.04	154.4	117.71	124.97
43	3.47	3.41	115.19	156.09	119.16	128.45
44	3.03	3.42	122.54	127.54	116.07	121.02
45	3.77	4.28	109.83	163.85	116.41	117.36
46	3.22	4.04	123.89	138.48	130.32	118.88
47	3.68	3.87	130.59	132.06	114.5	128.35
48	3.64	3.44	105.13	163.4	124.67	110.64
49	3.29	4.67	140.74	124.69	104.51	137.54
50	3.49	3.05	105.75	149.82	124.83	131.63
51	3.12	3.59	121.28	136.11	133.32	118.67
52	3.98	3.22	112.9	154.39	140.96	129.82
53	3.88	4.28	115.65	146.52	123.61	116.45
54	3.83	4.26	132.48	146.39	104.24	129.57
55	3.47	3.57	122.41	147.41	127.85	113.49
56	3.26	3.52	114.01	136.88	120.77	119.9
57	3.36	3.74	122.53	139.42	132.81	122.25
58	3.25	3.76	128.65	134.22	124.97	129.5
59	3.74	3.7	136.12	135.48	99.21	135.65
60	3.07	3.49	118.83	142.13	106.64	118.14
61	3.35	3.38	116.64	134.75	112.71	125.52
62	3.95	3.64	107.28	121.47	97.41	147.9
63	3.21	3.19	140.19	119.85	141.19	119.27
64	3.53	3.2	137.87	116.05	128.76	133.72
65	4.78	3.77	125.98	113.62	123.02	103.12
66	3.87	3.8	136.92	115.45	130.19	99.89
67	4.21	3.43	114.47	106.26	140.6	99.07
68	3.87	3.42	116.49	122.31	137.83	93.7
69	3.76	3.78	140.14	125.12	126.57	105.51
70	3.82	3.24	152.84	120.82	114.96	122.43
71	3.18	3.86	143.23	105.39	137.36	110.51
72	3.77	3.8	135.72	123.26	101.1	136.24
73	3.43	4.23	165.25	118.97	103.61	129.78
74	3.64	4.6	146.14	112.23	123.11	97.53
75	3.55	3.78	138.95	101.73	128.14	121.23
76	3.81	4.1	152.36	105.82	117.44	112.73
77	3.46	3.95	174.17	106	102.13	144.62
78	3.89	3.43	151.51	129.67	122.29	121.15
79	3.37	4.3	172.6	111.28	120.54	119.99
80	3.42	4.53	170.93	116.01	104.07	117.91
81	3.33	4.78	148.35	107.16	116.34	114.15
82	3.39	3.67	146.15	131.81	126.42	118.94
83	3.76	3.61	155.59	120.89	105.38	131.65
84	3.53	4.52	126.81	130.12	99.2	124.31
85	4.03	3.97	158.99	133.43	114.84	132.69
86	3.62	4.47	139.9	129.11	101.37	125.6
87	3.46	3.28	126.98	138.92	111.39	129.26
88	3.14	3.57	129.14	127.65	109.38	140.4
89	4.29	3.14	97.51	143.87	114.24	122.38
90	4.09	3.6	119.89	126.55	110.12	127.56
91	4.07	3.09	114.54	156.92	117.88	110.56
92	3.53	3.89	119.95	140.67	106.08	138.9
93	4.52	3.33	106.38	158.26	111.87	131.84
94	3.42	3.37	110.92	151.23	107.55	123.88
95	3.22	4	121.57	139.12	127.36	126.15
96	3.64	3.41	114.52	151.74	134.62	119.07
97	3.61	3.35	130.12	142.26	122.76	120.37
98	4.19	3.16	111.64	166.26	113.36	107.32
99	4.21	3.35	137.83	137.43	118.67	112.29
100	4.01	3.39	118.96	152.53	131.63	109.18
101	5.2	3.73	130.73	133.89	93.33	127.98
102	3.29	3.4	127.65	116.63	129.08	131.35
103	3.36	3.35	129.43	132.83	128.93	129.67
104	3.3	3.91	129.98	131.37	128.22	115.49
105	4.27	3.66	109.56	167.45	124.68	111.43
106	3.61	3.67	114.8	151.23	111.33	128.65
107	3.75	3.88	148.38	122.25	111.72	113.19
108	3.4	3.3	132.27	114.31	120.87	120.39
109	3.54	3.42	142.54	131.65	110.42	110.06
110	4.75	4.69	139.12	146.92	98.7	107.9
111	4.37	3.74	138.23	135.32	104.88	126.7
112	3.65	3.65	115.3	139.3	113.6	122.71
113	3.39	3.95	145.14	126.06	101.88	131.59
114	3.58	4.01	117.85	140.08	102.52	135.29
115	4.68	5.2	109.75	123.81	85.41	133.5
116	4.47	3.96	109.82	160.28	103.46	124.3
117	3.97	4.51	125.19	151.02	106.53	141.68
118	3.74	4.06	126.3	143.82	105.27	141.19
119	4.76	3.88	129.4	148.84	106.97	130.77
120	3.62	3.78	122.32	157.51	125.92	129.12
121	4.62	4.22	113.81	155.25	97.31	125.85
122	3.79	4.01	99.26	141.09	112.78	135.75
123	4.41	3.47	101.96	161.32	96.53	140.93
124	4.02	4.8	124.66	156.05	95.74	120.82
125	3.93	3.24	117.08	153.11	114.52	112.05
126	4.48	4.8	134.01	115.8	117.76	99.61
127	4.42	3.59	129.64	112.82	123.23	102.97
128	3.42	4.44	146.44	135.21	109.59	125.42
129	3.61	4.07	125.62	152.93	118.07	120.54
130	3.39	3.57	128.19	146.51	118.28	123.66
131	3.71	4.39	119.99	146.36	134.57	105.36
132	3.73	4.13	123.37	145.04	113.71	123.23
133	3.55	3.47	117.37	140.92	124.74	120.6
134	3.58	4.14	132.59	139.14	111.73	107.82
135	3.55	3.72	120.88	147.02	119.48	120.65
136	3.57	4.17	144.23	120.27	106.71	125.82
137	3.97	3.17	105.03	158.07	117.54	129.84
138	3.51	3.62	122.99	135.07	116.59	136.64
139	4.2	3.14	110.78	137.73	131.88	143.32
140	3.51	3.31	127.19	136.13	127.32	118.73
141	3.05	3.24	118.3	131.84	117.48	152.13
142	3.48	4.37	139.55	102.89	131.03	112.8
143	4.65	4.17	103.01	108.02	143.95	95.33
144	3.73	3.93	112.36	120.82	144.62	105.78
145	3.88	3.91	143.24	119.47	116.23	113.86
146	4.21	3.8	142.79	115.7	115.21	109.08
147	4.48	3.71	137.11	143.36	104.68	134.22
148	4.85	3.2	121.97	162.04	105.36	109.24
149	3.69	3.64	120.9	144.41	129.15	111.52
150	3.7	3.22	136.95	137.95	112.06	130.05
151	3.7	3.85	145.3	115.63	97.65	126.98
152	4.01	3.43	127.58	138.82	125.07	110.79
153	3.49	3.28	119.27	126.89	142.96	103.4
154	3.58	4.08	131.49	117.72	127.75	112.97
155	3.69	3.9	153.31	110.27	115.95	107.76
156	4.01	4.75	164.86	112.59	89.65	115.41
157	4.01	4.14	125.76	122.49	128.63	104.93
158	3.75	3.18	118.59	118.88	125.27	109.4
159	3.67	3.26	136.99	113.59	123.89	139.54
160	4.44	3.66	129.49	135.27	111.92	110.64
161	3.76	3.49	106.91	149.7	121.33	111.25
162	3.44	3.82	147.68	107.12	114.44	111.7
163	3.72	4.69	143.21	106.28	124.56	112.34
164	3.88	3.2	110.81	147.33	133.99	113.33
165	3.97	3.81	142.42	127.84	111.43	120
166	3.29	2.99	134.34	121.5	133.55	125.66
167	3.49	3.94	141.71	108.55	116.25	115.33
168	3.68	3.53	137.84	140.93	108.2	112.98
169	3.26	3.89	147.87	101.64	98.95	128.12
170	4.25	4.01	151.12	118.46	106.99	102.06
171	3.41	3.49	125.63	106.36	135.91	113.34
172	4	4.48	127	111.08	118.76	101.82
173	3.69	3.11	122.05	119.46	123.61	120.55
174	3.62	3.9	140.25	124.85	120.72	115.9
175	3.35	3.72	158	104.33	105.24	129.63
176	4.06	3.86	132.87	145.77	107.69	131.49
177	5.51	3.81	122.16	133.82	122.02	99
178	4.42	4.15	126.69	119.01	131.04	102.9
179	4.33	4.44	140.4	126.46	119.32	100.66
180	4.54	4.5	150.86	118.46	108.74	107.33
181	3.74	3.78	128.19	122.25	125.81	101.54
182	4.89	4.43	136.84	130.5	111.79	98.45
183	5.17	4.92	129.6	134.32	115.44	96.79
184	4.45	4.13	127.88	124.7	128.54	107.99
185	4.27	4.52	138.86	145.64	107.75	95.45
186	4.03	3.24	140.19	128.94	113.94	112.94
187	3	4.1	148.57	117.46	113.05	117.72
188	5.05	3.08	113.81	167.8	126.61	105.94
189	4.86	3.13	116.37	161.6	112.41	110.64
190	3.57	4.14	149.1	125.67	107.26	122.15
191	3.76	3.11	118.36	138.49	135.21	116.07
192	3.74	3.25	106.56	149.98	106.37	132.34
193	3.98	3.91	136.56	143.85	106.96	143.74
194	3.79	3.43	123.98	136.48	123.21	109.49
195	3.85	3.75	135.88	131.49	94.48	149.19
196	4.02	4.11	141.71	117.27	123.58	124.58
197	3.99	3.48	128.02	127.55	116.2	112.66
198	3.42	3.81	120.53	145.02	120.56	129.16
199	3.81	3.68	131.84	121.01	121.89	118.33
200	3.27	4.42	148.37	112.64	110.74	126.39
201	4.25	4.49	150.82	121.58	104.9	143.15
202	3.44	4.21	141.61	114.6	114.54	127.57
203	3.15	3.59	130.6	127.62	123.11	138.2
204	3.49	3.51	117.35	141.9	137.99	108.04
205	3.62	3.64	128.56	143.17	124.2	139.38
206	4.92	3.69	106.28	161.37	141.58	97.92
207	3.91	3.4	129.33	129.3	127.83	121.38
208	3.98	3.38	118.39	133.25	127.33	107.91
209	3.65	3.53	116.52	127.5	139.28	109.99
210	3.69	3.62	128.4	136.37	114.89	126.07
211	3.66	3.55	126.64	152.09	122.03	124.19
212	3.99	3.35	113.9	157.96	126.45	126.64
213	4	3.14	114.33	158.59	118.38	124.83
214	4.72	3.3	102.9	157.45	127.02	114.96
215	3.34	3.35	129.11	115.19	131.54	129.58
216	3.91	3.76	124.52	150.41	128.67	125.66
217	3.47	3.97	128.14	125.97	126.74	114.11
218	3.48	3.3	110.68	160.46	128.36	128.62
219	3.24	3.3	110.09	139.28	135.05	121.24
220	3.21	3.19	110.2	119.18	140.59	114.01
221	3.54	3.92	119.84	148.05	108.91	130.16
222	3.61	3.69	106.99	150.61	127.9	125.23
223	3.48	3.94	120.7	150.46	112.61	131.56
224	4.56	3.89	107.21	152.74	106.88	124.85
225	3.69	3.53	96.18	167.5	134.66	121.1
226	3.54	3.83	114.75	145.41	128.91	124.41
227	4.23	3.84	115.35	154.47	88.94	127.17
228	3.74	3.78	109.86	169.24	125.82	110.65
229	3.84	3.44	108.28	166.69	124.76	118.26
230	3.58	3.78	106.8	150.7	131.31	118.54
231	4.28	3.65	114.56	151.67	118.1	117.39
232	3.47	3.24	110.79	160.76	120.48	117.38
233	3.3	3.5	112.39	149.97	106.75	123.53
234	3.39	3.57	103.62	147.13	133.53	115.8
235	3.82	3.62	114.85	149.1	124.15	122.43
236	3.66	3.31	106.47	152.86	107.29	131.92
237	3.34	3.3	79.7	173.48	154.81	130.44
238	3.37	3.36	115.52	148.64	115.26	120.39
239	3.81	3.58	114.12	155.49	108.41	118.4
240	4.09	3.41	113.98	150.17	97.21	139.53
241	4.09	3.49	109.35	154.85	107.03	135.07
242	4.08	3.86	125.54	142.9	116.84	121.3
243	3.97	4.21	137.28	130.31	106.82	131.17
244	4.35	3.71	106.56	160.08	101.79	126.53
245	3.92	3.6	141.09	108.18	107.89	128.26
246	3.93	3.82	123.19	151.1	102.59	127.24
247	4.22	3.15	118.83	134.73	110.38	126.86
248	4.48	3.96	132.92	130.12	94.14	134.37
249	4.37	3.29	107.36	163.8	115.56	120.88
250	3.52	3.44	115.27	162.41	123.99	122.2
251	3.91	3.37	126.19	138.6	111.01	139.91
252	4.22	3.72	127.61	146.49	112.49	138
253	3.48	3.25	107.86	131.6	139.44	108.05
254	3.96	3.45	125.61	145.82	111.17	135.56
255	3.69	3.78	115.92	152.85	114.94	116.39
256	3.59	3.73	131.98	131.37	107.96	123.32
257	3.52	3.49	112.09	151.16	126.3	117.26
258	3.96	3.93	132.08	154.98	108.63	116.11
259	4.35	3.29	110.67	165.54	120.31	137.99
260	3.7	3.33	117.24	149.84	115.97	130.73
261	4.35	3.39	118.1	151.02	120.24	126.66
262	4.49	3.32	104.15	170.55	115.44	131.12
263	4.26	3.29	109.69	149.86	121.24	105.95
264	3.36	3.83	138.94	135.33	104.27	137.39
265	3.34	3.69	133.48	129.29	112.53	109.86
266	3.51	3.75	122.86	130.02	133.28	111.21
267	3.47	3.71	133.68	140.13	118.9	128.41
268	3.78	3.16	109.78	148.2	128.78	116.69
269	3.62	3.57	116.57	141.15	126	129.48
270	4.07	3.31	107.99	142.66	121.17	109.65
271	4.08	3.93	113.05	154.9	110.97	129.4
272	3.2	3.54	115.61	140.95	127.83	135.56
273	3.13	3.2	116.11	141.21	123.81	131.96
274	3.65	3.77	129.6	151.85	121.84	121.99
275	3.55	4.12	123.57	154.46	117.83	117.32
276	3.22	3.79	124.92	137.46	103.93	145.84
277	4.29	3.07	104.97	160.25	107.69	124.32
278	4.05	3.23	126.08	142.12	111.08	137.75
279	3.18	3.5	130.6	133.21	117.37	133.34
280	3.39	3.51	110.57	150.8	123.93	114.23
281	3.55	4.15	149.83	121.47	99.12	134.44
282	3.44	3.42	126.05	139.15	107.04	133.34
283	3.61	3.53	125.21	151.63	117.59	129.15
284	3.74	3.73	128.66	136.77	120.37	118.71
285	3.68	3.24	124.21	153.88	121.81	125.98
286	3.54	3.7	138.1	131.89	110.49	134.69
287	3.87	3.2	120.13	137.82	120.16	124.33
288	3.26	4.36	115.94	148.51	134.97	124.17
289	3.27	3.5	125.71	134.88	110.89	156.34
290	3.63	3.35	107.41	145.56	126.37	136.44
291	3.53	3.68	132.27	144.16	118.61	118.91
292	4.23	3.32	121.98	148.19	102.8	136.14
293	3.47	3.54	115.56	146.39	134.74	128.04
294	3.76	3.49	128.63	143.28	109.94	118.58
295	4.03	3.35	123.23	132.72	103.89	144.61
296	3.68	4.17	137.99	128.34	109.17	126.42
297	3.69	3.56	134.57	147.02	121.36	116.04
298	4.3	4.11	107.91	158.23	99.78	118.45
299	3.67	3.05	114.35	159.92	126.34	129.93
300	3.18	4.1	120.62	139.15	115.33	120.32
301	3.3	4.65	138.74	139.92	115.65	132.18
302	3.6	3.45	108.39	164.94	134.67	117.43
303	3.39	3.91	121.54	141.55	112.21	120.93
304	3.58	3.89	119.71	136.7	118.12	119.59
305	3.9	3.71	126.83	143.78	108.8	117.95
306	3.63	3.65	129.45	125.73	120.74	132.36
307	3.38	3.7	132.71	140.23	118.12	149.09
308	3.37	3.48	123.4	137.87	128.47	129.48
309	3.54	3.62	120.74	136.77	127.4	121.61
310	3.42	3.7	119.22	140.74	129.15	114.56
311	3.44	3.04	111.69	152.83	116.75	127.06
312	3.32	4.07	123.57	143.86	112.1	123.1
313	3.52	3.46	121.93	144.44	125.46	122.05
314	3.5	4.77	134.83	132.54	111.46	120.72
315	3.37	3.62	124.23	134.8	126.98	127.42
316	3.7	3.38	125.94	147.64	116.22	132.86
317	3.52	3.61	118.12	147.43	122.7	123.81
318	3.71	3.6	108.48	151.31	132.18	99.41
319	4.38	3.12	98.94	164.52	119.48	119.64
320	3.44	3.97	131.99	141.52	105.47	133.58
321	3.44	3.7	115.27	142.85	102.37	137.03
322	3.39	3.5	120	137.41	124.12	115.03
323	3.54	3.01	114.32	141.83	126.93	135.9
324	3.61	3.96	113.33	155.42	123.35	109.96
325	2.98	3.61	125.52	145.11	112.27	132.62
326	3.97	3.69	101.8	154.72	117.16	122.34
327	3.41	4.02	113.09	150.7	115.89	126.58
328	3.85	3.22	109.65	142.74	120.38	114.9
329	3.83	3.7	120.23	142.87	99.51	137.7
330	3.68	3.82	125.46	136.99	107.27	148.93
331	3.32	3.92	105.73	159.05	131.7	120.38
332	3.28	3.59	113.28	156.82	121.58	124.93
333	3.5	3.38	122.86	130.85	116.59	146.92
334	3.29	3.96	115.5	137.29	110.21	147.96
335	3.82	4.14	118.96	135.28	109.17	141.63
336	3.87	3.75	113.71	149.92	115.44	133.22
337	3.23	3.29	103.72	154.91	143.66	132.9
338	3.15	3.33	120.12	133.86	137.09	124.86
339	3.47	3.53	107.06	144.61	113.04	139.43
340	3.51	3.41	110.96	144.46	123.97	121.46
341	3.62	3.47	104.39	144.68	135.71	111.92
342	3.54	3.53	100.03	129.3	150.7	109.58
343	3.95	3.82	127.4	135.97	114.6	116.23
344	3.97	3.24	114.88	158.1	108.18	129.17
345	3.49	3.88	137.28	140.16	111.37	132.04
346	3.95	3.48	124.73	146.14	109.38	124.92
347	3.57	3.69	117.62	148.12	99.62	129.13
348	3.51	3.62	122.5	147.11	108.92	126.76
349	3.54	3.55	127.5	141.64	109.62	135.6
350	3.24	3.26	98.96	130.26	130.43	125.07
351	3.22	3.65	127.98	134.81	117.46	144.12
352	3.58	3.32	111.67	159.63	126.54	123.17
353	3.25	3.64	117.4	142.99	127.04	142.07
354	3.6	3.55	103.52	162.31	116.31	121.18
355	3.97	4.15	105.63	161.95	129.64	127.06
356	3.68	3.34	109.18	148.72	128.63	125.73
357	4.18	3.7	110.58	158.26	109.45	129.77
358	3.26	3.43	109.02	156.97	119.27	120.11
359	3.4	3.58	122.19	144.69	104.02	130.91
360	3.22	3.44	109.63	139.43	147.11	108.47
361	3.41	4.24	133.91	136.59	118.61	128.36
362	3.16	3.22	108.3	142.68	131.38	142.96
363	3.76	3.67	109.12	149.26	127.63	123.51
364	3.45	3.78	127.87	153.95	119.36	110.32
365	3.14	3.96	123.62	129.03	123.82	118.55
366	3.26	3.6	106.7	138.42	148.32	109.4
367	3.36	3.04	107.89	147.89	139.43	128.48
368	3.92	3.11	98.01	144.88	110.67	121.1
369	3.65	3.62	111.6	132.47	141.69	106.26
370	3.52	3.81	110.51	159.27	127.35	106.73
371	3.41	3.6	104.24	127.1	134.59	121.68
372	3.97	3.22	112.67	161.15	115.39	116.58
373	3.13	3.38	109.28	149.06	120.23	126.85
374	3.59	3.74	117.2	143.31	132.12	117.76
375	3.5	3.98	130.47	139.66	116.82	125.83
376	3.46	3.81	119.5	144.66	116.02	139.39
377	4.1	3.41	117.07	146.26	111.65	141.51
378	3.52	3.88	116.64	125.84	120.54	122.9
379	3.82	3.41	115.17	124.95	128.4	117.07
380	3.27	3.44	123.08	128.95	125.4	122.77
381	3.74	3.46	114.03	140.23	121.91	126.09
382	3.55	3.84	121.99	145.56	115.19	124.56
383	3.46	3.38	112.83	155.1	112.55	137.6
384	3.38	3.19	95.21	150.59	143.87	117.96
385	3.15	3.47	132.39	132.96	118.29	135.11
386	3.45	3.93	143.36	129.63	110.61	124.89
387	3.53	3.74	133.66	140.11	115.22	135.1
388	3.56	4.09	124.74	146.27	108.85	137.61
389	3.43	4.03	136.91	134.39	123.55	119.84
390	3.28	3.25	116.02	139.7	123.55	125.21
391	3.68	3.36	121.48	141.94	121.94	131.31
392	3.48	3.97	131.49	142.28	114.08	134.9
393	3.75	3.31	121.64	135.05	113.4	146.62
394	3.65	3.96	112.87	151.52	112.9	134.29
395	3.16	4.55	131.59	120.07	120.93	127.98
396	3.69	3.96	131.12	136.05	103.42	129.75
397	3.19	3.8	117.97	138.5	125.44	118.52
398	3.47	3.96	134.54	137.24	125.78	120.47
399	3.1	3.54	105.56	140.63	151.7	114.21
400	3.28	3.33	113.95	143.08	130.68	128.53
401	3.03	3.18	111.84	144.66	124.92	131.58
402	3.38	4.02	136.35	129.13	120.26	142.33
403	3.11	3.84	131.44	129.62	122.17	132.55
404	3.73	3.35	115.45	132.67	130.2	118.57
405	3.71	3.75	137.36	141.23	114.52	134.69
406	3.27	3.71	127.9	136.16	133.58	124.79
407	3.62	3.2	102.44	148.12	140.27	120.83
408	3.69	3.74	115.34	140.17	109.63	128.39
409	3.2	3.6	125.82	128.49	127.95	128.14
410	3.58	3.73	131.26	132.94	106.6	123.27
411	3.52	3.06	125.2	138.45	112.66	129.45
412	3.55	4.05	109.79	159.62	123.89	112.84
413	3.92	3.5	112.16	149.69	108.69	119.08
414	3.25	3.77	138.53	135.1	111.83	133.09
415	3.69	3.58	113.19	152.74	136.12	135.15
416	3.65	3.8	125.24	137.29	112.38	145.03
417	3.49	3.43	119.46	131.05	113.73	132.75
418	3.83	3.7	118.25	141.35	126.7	131.3
419	3.52	3.69	126.29	140.33	121.51	123.24
420	3.58	3.46	116.94	146.06	114.32	137.3
421	3.4	4.23	117.93	150.97	115.53	135.36
422	3.34	3.83	115.88	139.21	123.07	131.44
423	3.32	3.98	122.23	139.69	103.37	143.39
424	3.71	4.11	113.34	149.9	121.03	132.47
425	3.78	4.69	136.09	139.46	105.22	133.98
426	3.19	4.77	140.68	146.85	117.08	122.83
427	3.76	3.29	101.9	146.72	117.43	141.58
428	3.56	3.78	104.88	168.64	138.23	126.84
429	3.64	3.59	126.53	151	119.94	127.67
430	3.64	3.87	123.45	155.05	116.11	119.42
431	3.78	3.19	101.41	150.65	124.07	119.74
432	3.42	4.28	132.26	132.46	101.02	140.44
433	3.72	4.55	129.16	139.81	126.74	133.01
434	3.79	3.51	107.26	161.68	112.08	130.57
435	3.58	3.33	105.4	147.65	115.09	126.18
436	3.28	4.1	128.47	136.48	125.08	126.85
437	3.99	3.9	101.22	154.62	116.56	131.23
438	3.04	3.94	123.84	133.37	116.31	134
439	4.16	3.89	109.84	157.74	120.12	115.02
440	3.44	3.58	104.68	154.94	119.05	115.82
441	4.04	3.91	132.44	142.79	117.65	127.63
442	3.57	3.65	111.09	152.89	134.93	114.56
443	3.45	3.89	122.53	142.37	117.55	135.06
444	3.45	4	121.5	130.5	115.98	121.52
445	3.95	3.45	116.87	138.29	130.48	120.37
446	3.58	3.87	121.67	143.16	104.98	127.17
447	3.43	3.94	119.93	143.26	110.53	128.95
448	3.69	3.75	125.69	139.97	124.88	120
449	3.6	3.85	127.89	142.18	114.94	139.43
450	3.26	3.75	112.37	136.88	141.09	125.49
451	3.39	3.51	113.61	147.59	135.43	115.71
452	3.56	3.73	111.65	139.49	115.01	147.05
453	3.79	3.73	114.94	154.98	113.37	127.87
454	3.44	3.6	120.36	135.98	113.14	139.09
455	3.9	3.23	122.71	138.04	114.42	133.53
456	3.54	3.61	102.92	149.11	140.99	124.26
457	3.36	3.86	132.45	128.99	127.53	132.75
458	3.1	3.9	134.8	125.25	124.26	129.43
459	3.58	3.45	136.42	120.21	110.09	142.73
460	3.47	4.29	147.8	113.81	105.86	124.32
461	4.1	3.62	123.78	136.77	120.83	125.68
462	3.87	3.35	127.43	137.28	110.67	147.35
463	3.3	3.76	132.25	142.15	120.28	143.06
464	3.32	3.68	138.61	124.94	112.84	143.56
465	3.47	4.09	136.8	124.68	123.26	129.66
466	3.55	3.93	130.54	150.57	114.42	125.69
467	3.36	3.53	129.57	132.12	108.13	149.29
468	3.68	3.6	127.83	145.88	110.69	140.17
469	3.84	3.5	123.58	125.54	122.65	126.22
470	3.57	3.62	127.75	141.86	115.88	130.12
471	3.83	3.18	108.85	138.14	126.53	109.97
472	3.54	3.11	107.53	150.39	133.27	118.78
473	3.22	3.68	127.68	127.98	130.42	138.31
474	3.22	3.66	117.53	147.18	126.56	127.77
475	3.16	3.4	120.66	136.73	113.95	130.31
476	3.72	3.41	119.54	148.27	123.82	138.22
477	3.54	4.09	119.84	142.4	95.53	133.89
478	3.16	3.73	127.55	126.41	125.08	133.38
479	3.91	3.53	100.66	146.48	115.47	135.11
480	3.34	3.14	113.71	141.11	126.52	123.75
481	3.55	3.61	114.97	135.17	109.74	130.42
482	3.32	4.11	126.11	136.41	126.12	145.79
483	3.53	3.46	117.46	134.41	132.37	134.91
484	3.52	3.53	119.74	140.03	124.52	140.38
485	4.07	3.59	115.73	159.71	125.77	114.88
486	3.79	3.67	128.32	142.24	114.97	127.11
487	3.45	3.86	119.49	128.35	102.39	145.84
488	3.47	3.15	122.39	133.29	130.45	136.65
489	4.03	3.26	109.46	150.74	117.89	126.55
490	3.42	4.23	133.1	122.43	121.57	127.58
491	3.37	3.65	111.03	132.89	125.23	127.08
492	3.86	3.62	103.46	149.02	126.58	116.52
493	3.51	3.78	119.58	143.49	115.74	134.37
494	3.43	3.85	114.58	147.52	126.41	120.38
495	3.43	3.85	116.15	147.13	131.89	123.8
496	3.4	3.91	126.25	115.44	126.47	123.65
497	4.01	3.2	101.45	170.92	135.53	118.26
498	4.18	3.31	106.97	137.63	140.95	119.29
499	4.09	3.77	111.65	149.28	136.43	112.9
500	3.42	3.4	135.72	123.86	117.57	125.41
501	3.66	3.51	111.49	160.39	123.65	113.99
502	3.29	4.46	132.69	129.69	132.42	116.18
503	3.89	3.26	114.76	158.11	123.47	125.61
504	3.65	3.36	105.65	135.82	128.22	110.99
505	3.49	3.71	109.22	159	122.7	123.97
506	3.66	3.32	106.67	141.79	143.22	114.88
507	3.13	3.76	119.85	138.25	118.26	124.15
508	3.28	4.35	132.02	121.57	116.73	124.97
509	4.07	3.43	105.46	141.05	144.66	109.57
510	4	3.88	118.98	148.36	124.86	118.45
511	3.95	3.35	94.89	159.43	134	117.53
512	4.19	3.57	98.87	133.64	130.45	104.69
513	3.09	3.32	107.7	132.67	127.11	138.14
514	3.29	3.55	114.43	144.29	111.15	130.33
515	4.71	3.43	106.28	157.15	130.86	123.71
516	4.27	3.08	109.65	154.54	133.71	114.95
517	3.76	3.36	101.21	145.38	143.26	118.47
518	4.4	3.38	97.57	173.71	134.82	117.51
519	3.85	3.25	92.82	155.68	146.31	116.72
520	4.18	3.25	111.43	137.65	124.26	109.17
521	3.21	3.73	112.85	151.79	129.55	122.12
522	4.37	3.3	109.73	143.14	123.24	120.73
523	4.03	3.68	109.28	146.6	120.95	118.38
524	3.77	3.31	110.37	136.23	133.24	111.83
525	3.61	3.33	109.5	135.72	134.04	119.96
526	4.51	3.43	98.63	177.41	132.17	103.78
527	3.55	3.09	95.49	143.85	147.29	118.97
528	3.68	3.67	115.82	140.31	132.45	125.9
529	3.56	3.2	82.77	167.88	138.05	120.72
530	3.73	3.31	103.7	157.71	139.47	132.41
531	3.38	3.5	123.64	135.26	120.58	135.34
532	3.19	3.53	97.3	149.22	146.08	122.59
533	3.81	3.52	110.06	150.38	121.53	133.76
534	3.35	4.01	102.35	150.13	135.64	113.5
535	3.36	3.66	94.73	150.56	155.76	112.84
536	3.9	3.45	106.22	135.02	133.99	103.81
537	3.96	3.35	104.96	134.13	138.42	120.67
538	3.73	2.94	78.69	166.57	157.26	120.46
539	3.01	3.56	120.93	111.94	134.65	131.38
540	4.07	3.69	98.39	149.91	140.88	110.03
541	3.98	2.98	97.85	165.47	136.6	122.64
542	4.82	3.93	82.25	149.78	136.31	103.96
543	4.06	3.44	93.39	166.95	119.03	141.49
544	3.53	3.6	119.85	149.42	112.37	124.59
545	3.77	2.96	104.33	144.96	124.14	133.84
546	3.84	3.4	87.69	149.39	139.36	100.02
547	3.76	3.49	113.75	149.07	120.03	132.06
548	4.54	2.99	92.18	150.46	136.18	119.78
549	3.02	3.75	124.24	124.78	131.92	122.2
550	3.98	3.14	96.65	146.96	140.79	115.91
551	3.23	3.32	113.06	136.43	128.68	138.19
552	3.65	3.29	117.33	136.19	116.77	137.83
553	3.39	3.75	118.81	144.76	105.86	116.78
554	4.46	3.19	111.05	161.93	129.96	124.62
555	3.07	3.55	113.2	127.33	127.71	128.07
556	3.25	3.53	129.81	126.43	120.73	121.48
557	3.17	3.06	104.93	134.26	122.77	118.39
558	3.93	3.67	118.53	135.53	127.41	146.9
559	3.16	3.06	108.28	133.68	136.46	125.91
560	3.17	3.27	99.33	142.87	144.4	125.26
561	3.95	3.2	91.31	154.23	153.88	112.89
562	3.13	3.81	129.5	126.53	129.14	133.01
563	3.2	3.44	123.17	108.04	129.12	125.06
564	4.77	3.55	102.7	165.34	119.99	115.51
565	3.63	3.19	111.72	139.88	139.88	119.4
566	3.94	3.4	105.11	163.33	114.26	121.72
567	3.54	3.1	99.61	144.53	146.4	128.32
568	4.03	3.54	104.22	156.87	121.82	125.89
569	3.41	3.34	104.21	149.73	124.97	132.6
570	3.76	3.51	104.19	144.98	134.98	112.25
571	3.56	3.29	104.85	138.18	138.25	119.95
572	3.53	3.97	120.91	142.41	127.72	107.69
573	4.15	3.48	115.97	159.5	126.61	116.06
574	4.53	3.64	93.74	171.22	117.85	114.85
575	4.08	3.47	100.56	170.6	142.76	114.99
576	4.23	3.49	100.87	168.11	118.41	103.96
577	3.2	3.57	128.68	136.74	116.93	137.38
578	3.59	3.27	98.65	146.6	142.99	108.15
579	3.49	3.68	128.22	124.76	124.38	121.89
580	3.4	4.3	140.36	129.85	112.14	122.06
581	3.53	3.2	121.74	143.25	112.61	129.8
582	3.52	3.17	102.04	145.27	132.97	113.72
583	2.98	3.56	126.36	118.05	127.28	133.42
584	3.06	3.71	115.46	129.91	119.88	137.64
585	3.75	3.58	128.52	134.43	121.06	122.45
586	3.21	4.13	141.2	127.41	104.32	136.27
587	3.72	4.44	126.78	154.01	114.81	106.56
588	3.95	3.8	125.56	141.79	117.73	116.39
589	4.7	3.29	106.41	164.76	122.63	107.1
590	3.78	3.72	106.7	147.47	135.2	114.85
591	3.5	3.81	119.29	138.82	114.28	135.99
592	3.81	3.4	106.39	156.76	128.08	135.23
593	3.51	3.33	122.29	124.17	127.01	123.89
594	3.53	3.25	126.63	137.1	122.08	140.69
595	3.6	3.21	109.56	122.78	128.36	130.96
596	3.57	3.02	95.48	151.33	138.44	129.28
597	3.06	3.97	130.17	122.06	122.9	129.34
598	3.65	3.98	96.92	141.38	147.78	98.8
599	3.22	3.56	117.17	134.03	121.74	135.66
600	3.4	3.48	108.92	149.98	136.97	124.52
601	3.43	3.79	105.13	131.31	141.06	117.75
602	3.95	3.4	87.29	143.91	143.17	106.54
603	3.04	3.11	111.29	131.7	135.18	132.67
604	3.66	3.33	114.78	140.85	114.34	131.48
605	3.91	3.17	94.81	165.43	132.94	127.03
606	3.52	3.89	121.44	143.93	128.29	129.98
607	3.13	3.23	117.47	139.63	117.61	134.9
608	3.91	3.1	100.98	148.47	127.83	111.2
609	3.3	3.37	100.2	142.51	147.35	118.28
610	3.59	3.35	126.48	135.86	124.73	133.22
611	3.33	3.8	113.06	135.06	145.71	112.34
612	3.22	3.36	109.88	131.62	109.14	156.84
613	3.87	3.68	109.16	157.81	129.53	124.47
614	3.53	3.33	107.33	136.02	132.78	116.27
615	3.23	3.51	115.92	136.6	132.09	125.36
616	3.56	3.32	106.86	150.1	146.21	117.91
617	4.16	3.84	114.79	152.19	103.69	124.55
618	3.88	3.47	115.19	134.07	129	115.72
619	3.82	3.24	106.59	155.61	128.86	123.45
620	4.09	3.13	107.42	151.86	136.42	126.8
621	3.36	3.25	109.74	133.3	130.49	117.67
622	3.34	3.33	126.87	126.18	128.26	134.6
623	3.31	3.33	117.88	138.54	133.09	129.62
624	3.63	3.12	94	135.55	133.4	119.42
625	3.88	3.48	98.5	134.56	140.78	121.03
626	3.22	3.31	108.2	121.26	141.34	109.87
627	3.89	3.13	101.12	147.33	141.42	119.44
628	3.13	3.41	116.01	140.57	117.77	126.2
629	3.28	3.27	111.04	152.73	135.58	123.5
630	3.65	3.56	99.99	140.46	147.75	107.47
631	3.02	4.49	117.42	150.16	132.42	113.39
632	3.33	3.95	114.38	139.2	150.54	107.41
633	3.07	3.91	124.92	131.57	125.53	124.65
634	3.84	3.73	112.33	148.87	134.84	122.88
635	3.55	4.27	120.22	140.34	136.06	106.44
636	3.58	3.57	103.53	141.44	145.71	119.64
637	4.42	3.35	101.97	174.26	119.23	125.73
638	3.43	3.89	122.26	156.76	124.21	118.65
639	3.99	3.6	109.96	169.3	113.21	119.59
640	3.35	3.35	112.8	146	136.57	126.88
641	3.47	3.27	105.32	148.85	138.64	131.07
642	3.75	3.13	113.2	156.63	136.25	112.32
643	4.29	3.2	92.4	160.81	136.65	112.62
644	3.88	3.29	101.03	171.17	131.73	113.15
645	3.88	3.55	96.27	151.4	140.57	114.52
646	3.64	3.35	121.87	148.66	119.18	123.92
647	3.99	3.91	107.66	168.07	137.15	124.14
648	3.66	3.54	116.06	148.85	130.52	130.74
649	4.16	3.13	89.95	165.24	138.1	116.14
650	4	3.23	97.2	152.68	134.64	127.46
651	3.97	3.24	100.57	169.94	133.36	117.15
652	3.91	3.79	104.32	163.94	129.89	124.13
653	3.94	3.61	116.6	156.53	130.5	123.02
654	3.52	3.78	112.07	119.2	141.01	103.92
655	4.47	3.16	110.77	157.96	131.97	116.12
656	3.39	3.44	98.61	151.32	143.05	122.19
657	3.59	3.25	100.45	156.25	132.38	130.02
658	3.51	3.53	114.03	134.68	138.64	124.51
659	3.81	3.37	97.58	144.72	141.17	122.43
660	3.09	4.21	119.65	147.34	127.84	130.04
661	3.91	3.81	104.08	152.36	142.01	113.04
662	3.58	3.56	114.41	152.47	129.32	130.73
663	4	3.34	98.28	165.93	143.72	117.15
664	4.16	3.71	100.4	161.33	133.22	115.46
665	4.48	3.43	94.46	152.16	129.09	110.9
666	4.01	3.3	115.91	157.15	111.53	110.23
667	3.52	3.13	92.96	143.26	153.21	136.81
668	3.81	3.51	120.88	149.97	122.16	116.09
669	3.63	3.82	122.57	138.32	124.95	122.64
670	3.65	3.71	121.03	127.21	126.76	116.89
671	3.71	3.56	104.14	163.77	134.47	114.21
672	3.85	3.17	106.2	134.21	133.87	109.56
673	3.43	4.46	122.59	151.7	120.75	127.26
674	3.33	3.65	122.89	135.28	130.92	120.32
675	3.9	3.43	103.3	149.86	123.03	112.71
676	3.85	3.8	114.49	161.29	117.58	115.98
677	4.03	3.25	119.33	143.29	115.29	117.93
678	3.47	3.79	125.27	156.62	111.89	118.77
679	3.83	3.62	116.72	153.57	113.37	128.19
680	3.41	3.9	116.1	147.64	115.92	134.14
681	3.51	3.99	117.32	158.06	134.93	110.3
682	3.59	3.69	102.87	159.23	122.34	114.05
683	3.3	4.39	129.18	128.66	126.37	115.19
684	3.57	3.27	110.26	142.41	130.76	116.39
685	3.95	3.87	112.37	169.77	115.01	109
686	3.52	4.06	129.73	135.24	123.83	114.3
687	3.53	3.7	114.15	148.22	131.87	124.84
688	4.06	3.45	108.37	153.85	126.72	122.16
689	4.01	3.3	108.85	158.12	105.45	123.45
690	3.92	4.07	110.61	162	128.34	128.58
691	3.6	3.52	108.6	155.47	140.21	119.85
692	3.67	3.88	115.18	172	124.08	107.65
693	3.58	3.37	128.13	124.28	122.61	133.15
694	3.68	3.51	132.69	139.12	119.93	132.16
695	3.77	3.88	121.97	155.23	111.34	119.92
696	3.63	3.16	106.53	158.42	121.84	120.92
697	4.29	3.68	111.83	162.87	117.85	113.11
698	4.06	3.31	98.12	160.69	112.58	107
699	4.06	3.7	93.67	163.31	132.07	107.93
700	3.33	3.62	134.02	132.28	110.4	120.68
701	4.1	3.07	101.2	157.97	136.33	115.6
702	3.23	3.72	122.34	145.87	116.83	130.38
703	3.85	3.5	119.82	135.41	119.71	117.79
704	4.15	3.12	100.54	144.06	129.58	109.49
705	4.11	3.46	105.58	165.01	113.72	118.2
706	3.59	4.22	121.88	147.94	126.84	128.17
707	3.9	3.69	110.28	149.65	134.86	110.92
708	3.97	3.38	101.2	163.1	120.94	111.41
709	3.74	3.36	113.3	138.07	122.88	122.27
710	3.32	3.63	129.85	139.77	121.74	125.05
711	4.48	3.43	99.96	154.13	134.12	114.97
712	4.33	3.33	103.79	156.21	119.79	114.92
713	3.29	3.26	116.28	142.9	114.63	132.66
714	3.88	3.32	109.23	159.89	127.57	123.56
715	3.71	4.53	122.27	127.06	119.51	109.51
716	4.04	3.51	104.96	135.82	134.35	98.35
717	4.14	3.64	118.33	155.99	121.83	117.15
718	3.72	4.13	112.04	148.11	127.09	113.69
719	3.26	3.22	111.75	153.44	137.7	120.91
720	3.5	3.61	132.7	135.14	110.64	139.84
721	3.6	4.09	121.21	137.93	116.44	113.66
722	4.27	3.41	102.44	158.38	128.09	125.27
723	3.4	3.5	117.09	151.78	131.79	117.84
724	3.65	3.26	107.46	160.47	135.86	112.91
725	3.47	3.65	107.09	167.32	140.93	112.53
726	4.49	3.64	105.33	176.31	109.67	118.5
727	3.78	3.46	115.55	165.01	118.85	118.4
728	3.3	3.37	126.24	144.57	124	114.52
729	4.4	3.57	127.59	156.68	126.78	116.9
730	3.78	3.41	112.94	152.44	115.35	131.64
731	4.47	3.52	100.85	145.99	124.5	99.95
732	3.3	3.52	119.35	146.46	124.64	122.65
733	3.2	3.59	120.27	142.93	125.41	117
734	3.62	3.54	123.34	158.45	118.88	118.85
735	4.13	3.58	115.22	157.47	109.36	128.54
736	3.29	3.25	113.13	141.05	122.63	124.96
737	3.63	3.59	128.43	135.71	127.51	109.74
738	3.73	3.62	104.32	163.89	133.21	117.85
739	3.78	3.82	109.35	148.71	125.58	121.75
740	3.85	3.57	125.01	137.82	121.02	138.5
741	3.71	3.05	104.02	153.95	138.91	139.86
742	3.35	3.8	111.83	144.41	126.5	142.49
743	4.18	3.49	120.05	151.41	114.14	126.69
744	4.07	3.48	116.9	154.44	115.73	103.45
745	3.34	3.17	115.41	139.85	126.24	116.36
746	3.43	4.11	133.45	129.73	122.98	125.01
747	4.23	3.66	106.18	166.26	116.75	122.09
748	3.72	3.43	112.61	158.61	123.79	118.45
749	3.49	3.02	111.16	148.29	127.57	125.67
750	3.18	3.51	117.08	142.53	125.52	126.06
751	3.79	3.57	113.04	154.69	116.76	114.51
752	3.6	3.14	100.81	163.52	125	120.4
753	3.42	3.05	111.55	149.81	123.01	128.89
754	4.35	3.18	103.22	160.15	111.77	122.5
755	4.3	3.11	102.31	153.67	135.42	109.27
756	4.18	3.39	99.74	146.62	145.37	100.8
757	4.58	3.31	104.49	126.1	131.64	100.51
758	4.03	3.22	101.13	162.39	133.56	107.03
759	3.32	3.61	124.24	135.33	131.01	123.87
760	3.36	3.3	101.96	154.78	124.15	128.58
761	3.52	3.3	108.28	154.39	117.97	128.43
762	3.51	3.6	111.08	152.57	123.9	141.29
763	4.28	3.79	112.42	152.22	93.4	127.02
764	4.57	3.12	107.15	163.02	114.26	113.39
765	4.46	3.04	106.03	161.69	111.44	119.7
766	3.34	3.36	108.94	151.97	136.13	123.63
767	3.81	3.83	122.95	155.39	127.85	124.28
768	3.12	3.54	121.65	134	134.32	118.35
769	3.5	2.96	105.79	137.72	136.86	131.01
770	3.49	3.43	114.36	141.38	128.91	132.95
771	3.17	3.6	125.36	129.79	130.65	127.47
772	4.09	3.29	116.01	148.27	101.52	130.98
773	3.91	3.83	100.99	156.1	136.07	104.8
774	3.76	4.14	111.7	148.82	130.56	124.06
775	3.42	3.23	113.33	138.76	143.53	121.46
776	3.82	3.72	104.06	149.24	138.01	110.7
777	3.6	3.41	116.31	145.91	110.51	134.97
778	3.43	3.47	106.6	149.63	115.56	132.23
779	3.17	3.27	123.2	134.64	127.88	143.03
780	3.2	3.57	122.97	136.07	117.8	129.23
781	3.43	3.33	112.41	147.33	122.36	120.86
782	3.95	3.37	96.93	169.26	120.44	110.39
783	3.45	3.15	97.83	150.97	124.57	130.31
784	4.3	3.2	90.36	133.32	141.97	112.1
785	4.07	3.49	98.73	172.54	126.6	122.24
786	3.78	3.85	88.54	164.27	121.3	113.96
787	3.87	3.2	110.35	162.58	115.03	113.05
788	4.32	3.23	113.48	166.2	131.34	116.37
789	3.81	3.53	104.75	154.29	133.53	113.3
790	3.84	3.69	109.61	146.19	128.81	120.65
791	4.1	3.35	112.77	168.03	116.01	117.33
792	3.65	3.59	108.02	134.83	131.81	116.26
793	3.23	3.62	118.42	128.48	144.26	142.66
794	3.53	2.92	119.47	153.19	122.01	132.25
795	3.7	3.38	100.07	158.6	139.76	125.05
796	3.97	3.4	123.9	144.49	116.29	127.51
797	3.24	3.65	129.13	140.12	117.24	134.25
798	3.98	3.06	112.59	147.99	132.47	135.15
799	4.39	3.24	103.16	155.63	121.13	118.22
800	3.4	3.43	110.31	143.58	132.02	116.68
801	3.91	3.05	117.39	124.41	130.65	116.46
802	3.54	3.18	107.95	137.81	130.72	112.73
803	3.46	3.54	126.04	139.84	115.98	135.94
804	4.07	3.56	113.28	157.65	125.6	118.38
805	4.19	3.15	101.41	153.23	139.89	114.05
806	3.82	3.04	93.44	150.25	147.03	117.52
807	4.37	3.55	113.57	151	115.41	113.8
808	3.79	4.19	113.11	158.01	118.05	120.18
809	3.92	3.15	103.23	134.22	136.91	110.25
810	4.15	3.34	99.28	171.41	128.66	130.69
811	3.32	3.87	114.45	147.23	122.19	124.61
812	3.82	3.33	114.59	145.34	134.13	117.29
813	4.37	3.41	92.98	151.23	134.09	107.28
814	4.29	3.4	101.09	133	143.85	117.44
815	3.66	3.62	111.69	139.02	129.77	106.18
816	3.86	3.55	100.81	155.92	134.32	113.52
817	4.14	3.38	100.71	152.31	120.32	135.06
818	4.35	3.58	118.29	150.59	115.36	132.14
819	3.26	3.34	116.79	144.37	133.46	118.69
820	3.49	3.43	104.51	137.72	145.61	127.6
821	4.09	3.39	99.19	134.88	138.89	103.01
822	3.19	4.35	118.92	152.28	117.59	127.58
823	3.76	3.74	129.23	145.16	116.87	137.21
824	3.97	3.15	99.33	160.79	133.29	125.99
825	3.42	3.29	120.28	132.28	125.05	128.15
826	4.05	3.24	94.96	148.88	137.47	109.64
827	3.98	3.93	103.95	143.53	147.12	105.36
828	3.94	3.14	106.13	124.89	137.28	114.6
829	3.63	3.69	113.61	142.96	133.03	105.87
830	3.64	3.55	117.14	133.77	127.76	115.81
831	3.89	4.18	108.09	143.39	133.04	101.01
832	3.92	3.42	103.64	144.75	126.25	119.14
833	3.44	3.65	117.77	135.47	130.41	143.04
834	3.87	3.53	100.15	134.47	139.32	116.71
835	3.86	3.41	108.84	125.81	134.72	123.39
836	3.98	3.37	94.87	144.88	136.41	104.67
837	3.68	3	93.46	169.1	149.11	127.41
838	4.14	3.86	108.65	130.43	129.02	119.38
839	3.54	3.41	112.61	137.98	142.25	111.91
840	4.91	3.87	123.7	161.49	118.66	115.81
841	3.59	3.75	113.24	149.91	113.79	127.22
842	3.62	2.94	111.57	129.37	138.33	123.89
843	4.32	3.97	101.76	134.31	145.82	105.11
844	4.17	3.26	107.45	140.44	119.98	117.18
845	4.12	3.13	108.88	157.96	115.68	133.2
846	3.76	3.14	101.02	153.02	130.29	131.53
847	5.07	3.47	101.06	167.01	118.5	109.2
848	4.37	3.3	102.16	136.76	138.51	126.19
849	3.59	3.76	137.44	123.93	108.83	139.11
850	4.61	3.09	106.99	146.82	120.58	118.01
851	4.26	3.02	99.44	148.96	140.33	113.96
852	3.74	3.41	118.07	134.73	131.68	118.34
853	4.92	3.03	96.15	174.58	122.17	112.78
854	4.73	3.46	102.78	148.6	124.38	110.36
855	4.07	3.32	109.39	155.16	130.74	135.08
856	4.38	3.47	113.94	152.42	114.2	133.92
857	3.39	3.2	108.76	138.17	136.75	146.43
858	4.17	3.02	88.74	147.24	140.78	109.83
859	4.15	3.72	107.5	164.19	115.9	130.39
860	3.87	3.89	110.01	155.34	120.73	129.24
861	3.4	4.03	134.16	130.35	105.16	134.59
862	3.81	3.57	111.46	139.37	128.83	105.64
863	3.58	3.75	105.12	138.03	136.89	98.25
864	4.15	3.17	105.08	159.04	124.07	120.3
865	3.7	3.23	112.2	154.89	120.88	132.71
866	3.61	3.25	113.27	151.59	109.75	131.05
867	4.36	3.3	96.81	163.72	132.53	108.67
868	3.81	3.3	109.65	154.67	120.29	136.27
869	3.96	3.58	127.04	155.13	111.03	125.5
870	3.73	3.63	103.37	155.79	118.64	128.87
871	4.68	3.73	97.17	170.4	126.24	111.53
872	3.62	3	99.54	138.93	146.4	116.6
873	3.65	3.41	110.3	124.52	138.64	128.34
874	3.82	3.88	100.89	160.86	134.3	117.61
875	3.84	4.76	100.91	163.92	138.43	104.88
876	3.49	3.6	109.64	154.34	149.43	112.43
877	3.93	4.18	102.49	170.94	135.32	111.36
878	3.68	4.56	111.69	164.28	135.02	109.14
879	4.13	3.98	92.57	171.8	144.85	106.68
880	3.07	4.29	124.88	145.69	121.73	118.87
881	3.96	4.39	119.27	149.35	126.4	118.53
882	3.67	3.91	94.72	177.17	145.59	106.33
883	4.38	3.23	112.23	161.52	117.99	117.13
884	3.32	4.51	118.87	136.79	137.67	107.76
885	3.25	4.05	113.91	146.82	137.16	107.67
886	3.15	4.18	115.98	148.6	116.87	126.97
887	4.05	4.35	96.13	172.37	146.49	108.41
888	3.44	4.47	99.38	154.56	149.42	111.21
889	3.92	4.27	109.57	165.91	110.92	116.83
890	4.28	3.79	89.74	167.96	140.35	113.71
891	3.58	4.36	110.57	165.05	132.31	115.57
892	4.11	3.16	88.29	166.84	132.55	117.01
893	3.87	3.95	109.68	163.08	131.71	108.91
894	4.82	4.35	90.08	155.83	138.67	100.66
895	4.26	3.6	98.93	163.49	134.88	117.12
896	3.78	3.59	82.41	168.26	143.71	117.12
897	3.97	5.01	100.37	153.59	141.07	98.32
898	4.09	4.23	86.11	161.09	138.69	112.14
899	4.26	3.64	97.73	176.4	135.07	114.72
900	3.7	4.09	97.55	172.74	148.59	109.21
901	3.71	4.45	106.57	159.75	139.38	114.63
902	4.28	4.15	99.54	149.02	136.94	106.51
903	3.44	4.76	122.02	151	129.01	106.51
904	3.63	4.01	101.43	157.24	141.78	110.75
905	4.16	4.01	96.16	166.18	139.72	104.39
906	4.02	4.16	98.43	171.83	132.96	104.27
907	4.2	3.84	87.09	159.56	140.96	98.38
908	3.73	4.38	105.13	141.97	142.58	106.34
909	3.79	5.04	114.98	143.68	127.5	105.63
910	4.25	3.67	101.73	163.94	144.77	113.45
911	4.06	4.5	100.48	167.68	137.22	109.44
912	4.02	3.64	87.22	176.47	143.38	107.9
913	4.14	4.23	93.98	137.68	126.06	108.36
914	4.16	4.05	90.32	149	149.33	99.67
915	3.75	4.06	90.26	176.2	146.42	111.69
916	4.11	3.6	97.41	156.18	136.56	122.23
917	3.93	4.11	110.69	147.18	119.13	117.27
918	3.12	3.75	108.34	162.23	132.23	113.15
919	3.86	3.36	79.28	172.66	162.01	109.16
920	3.94	3.83	88.52	168.69	134.1	116.68
921	4.17	3.96	98.49	175.6	131.93	117.1
922	3.59	4.65	100.58	171.43	143.63	108.88
923	3.71	3.46	98.12	161.07	121.58	124.83
924	3.55	3.44	96.93	162.4	115.22	128.15
925	3.24	3.65	99.6	154.33	139.46	125
926	3.34	3.54	100.41	163.38	132.23	107.95
927	3.59	4.22	103.12	167.87	137.07	113.06
928	3.74	4.46	105.7	152.56	148.13	115.91
929	3.8	3.28	92.06	165.85	145.18	120.16
930	3.72	4	107.85	146.77	150.1	105.71
931	4.41	4.41	97.63	155.51	145.25	96.78
932	3.69	4.59	92.01	164.08	119.98	115.77
933	3.12	5.06	123.33	142.01	129.84	112.8
934	3.94	4.2	91.24	170.69	140.69	115.61
935	3.89	4.43	99.06	165.81	148.32	114.17
936	3.56	4.13	99.84	157.62	147.9	109.1
937	3.73	4.07	111.26	158.48	126.65	108.99
938	4.04	3.19	88.02	172.55	158.67	115.83
939	3.54	4.05	100.47	176.15	129.79	115.45
940	3.62	3.36	95.52	156.6	140.52	120.8
941	3.12	3.82	96.84	160.21	140.19	121.81
942	4.12	4.65	111.78	150.22	132.66	99.51
943	4.28	4.17	88.42	157.69	160.49	111.87
944	3.52	4.39	90.15	174.42	151.68	112.32
945	4.33	4.01	95.36	172.32	117.66	110.78
946	3.78	4.06	102.42	159.16	131.4	113.42
947	3.51	5.08	117.64	155.43	124.09	116.71
948	3.47	3.74	100.82	161.85	146.07	109.54
949	3.44	4.58	96.79	168.42	136.18	121.29
950	3.79	3.56	104.76	157.62	114.89	111.52
951	3.35	4.29	120.76	148.95	126.51	124.19
952	4.53	3.54	97.3	171.36	122.09	114.27
953	3.95	3.87	102.46	158.86	120.24	118.89
954	3.88	3.38	97.53	153.33	118.23	127.14
955	4.33	3.48	100.19	168.49	120.71	128.83
956	4.02	3.69	91.97	171.1	136.2	109.29
957	3.46	3.68	111.1	149.88	110.13	132.88
958	3.36	3.94	101.79	159.02	140.28	114.89
959	3.2	4.21	115.89	142.3	135.17	116.59
960	4.08	4.14	116.35	147.72	129.27	109.5
961	3.92	4.09	93.58	178.39	133.55	115
962	4.8	3.56	86.13	171.8	127.6	110.26
963	3.88	4.3	107.35	160.36	123.66	109.52
964	3.85	3.68	103.24	166.58	124.12	122.31
965	4.27	3.58	101.02	166.26	108.35	116.68
966	3.12	3.95	117.91	146.3	124.02	132.41
967	3.6	3.93	114.92	145.78	122.6	127.26
968	3.74	4.04	117.01	152.02	115.53	121.3
969	3.44	3.75	130.74	140.35	122.75	124.85
970	4.46	3.79	98.75	170.89	134.9	108.2
971	3.19	3.95	120.22	145.97	121.72	119.42
972	3.69	3.69	101.7	160.66	124.32	113.43
973	3.31	3.81	120.02	148.19	123.8	124.75
974	3.46	3.8	111.05	154.69	131.36	112.87
975	3.73	3.5	116.23	147.07	130.69	132.08
976	4.35	3.98	98	175.75	132.43	114.35
977	3.5	4.11	121.59	148.75	128.06	116.01
978	4.38	3.52	108.55	159.47	133.94	113.08
979	3.54	3.54	114.73	150.2	129.85	128.87
980	4.03	3.64	108.64	165.3	111.06	121.35
981	4.08	3.8	103.8	171.37	128.68	112.29
982	3.72	4.27	121.5	144.75	112.67	120.02
983	3.56	3.81	118.29	142.21	128.35	117.57
984	3.65	3.75	111.09	150.46	132.99	118.72
985	3.54	3.81	102.57	163.13	142.83	113.45
986	3.8	3.68	103.32	163.42	132.3	115.76
987	3.57	4.1	125.26	148.04	123.6	121.52
988	3.63	4.18	110.2	161.78	129.26	110.47
989	4.61	4.18	107.71	170.92	127.1	115.71
990	3.59	4.14	123.52	154.11	129.48	117.03
991	3.66	4.46	132.37	145.16	120.89	117.65
992	3.72	3.62	102.35	173.46	135.06	118.02
993	3.65	4.63	111.19	162.08	128.29	114.26
994	3.97	3.97	106.05	170.54	124.59	111.17
995	3.81	3.38	99.91	159.2	133.32	109.45
996	4.33	3.8	99.77	172.13	124.67	102.1
997	3.83	4.05	121.72	150.73	119.21	121.73
998	4.43	3.72	98.31	161.04	127.44	117.05
999	3.45	4.42	118.73	150.9	119.23	107.19
1000	3.24	3.97	113.23	151.63	134.19	105.82
1001	3.55	3.31	96.59	157.37	136.13	120.36
1002	3.88	4.02	105.49	166.36	132.13	109.86
1003	4.17	4.3	103.85	168.71	122.9	112.41
1004	3.69	4.4	116.98	166.12	112.54	118.9
1005	3.99	4.19	115.42	164.07	122.3	121.33
1006	3.09	4.06	115.82	157.35	115.65	124.77
1007	4.22	3.77	103.31	160.8	118.69	130.54
1008	3.57	4.62	121.26	147.14	109.41	129.23
1009	4.16	3.87	93.22	154.72	119.14	116.42
1010	3.96	3.89	112.63	161.66	114.36	135.63
1011	3.83	3.79	106.64	163.13	130.48	108.82
1012	3.73	4.47	106.15	153.97	130.3	102.26
1013	4.17	4.61	125.16	157.42	118.07	114.83
1014	4.32	3.82	106.47	166.63	129.29	115.74
1015	4.41	3.89	88.36	158	126.05	111.87
1016	3.32	4.76	131.14	133.77	126.08	117.83
1017	3.91	3.59	94.72	170.63	127.68	113.99
1018	4.35	3.65	96.22	172.72	131.8	114.54
1019	3.58	4.68	125.26	139.48	130.05	116.45
1020	4.39	3.43	91.02	174.73	120.75	114.86
1021	3.61	3.85	100.3	162.49	128.46	105.99
1022	4.21	3.39	106.41	161.46	134.8	120.2
1023	3.58	4.09	109.28	162.5	123.33	113.57
1024	3.7	3.47	97.55	167.23	127.66	117.18
1025	3.42	3.81	99.24	158.57	149.39	107.5
1026	3.32	4.06	114.98	150.87	126.03	117.27
1027	3.23	4.15	107.42	155.88	128.07	125.5
1028	3.91	3.52	106.44	155.1	122.31	127.53
1029	3.94	3.72	108.9	153.81	120.54	127.92
1030	5.02	3.71	82.41	163.75	128.4	105.32
1031	4	3.78	107.45	169.91	124.14	110.51
1032	3.68	4.56	129.45	145.6	120.79	127.81
1033	3.81	4.09	107.97	163.42	139.34	113.06
1034	3.75	3.25	103.77	160.38	128.38	123.61
1035	4.14	3.91	91.11	171.4	124.45	110.38
1036	3.61	4.6	128.23	141.07	114.64	127.89
1037	4.12	3.77	103.78	169.01	119.64	114.09
1038	4.58	4.14	99.06	155.13	130.07	102.63
1039	3.72	5.09	105.18	156.05	110.06	116.35
1040	3.88	3.87	82.78	166.93	126.97	117.71
1041	3.47	3.55	100.82	150.78	122.13	129.54
1042	3.59	4.09	125.29	138.22	125.92	116.1
1043	3.98	3.55	102.11	162.91	113.19	107.85
1044	4.02	3.76	96.43	153.81	111.05	125.16
1045	3.86	3.65	108.34	157.25	123.89	117.14
1046	4.02	3.71	94.93	168.64	118.02	116.44
1047	3.69	4.61	109.77	164.35	129.91	109.27
1048	3.11	4.5	128.93	136.61	124.4	131.37
1049	3.65	4.28	109.73	164.48	137.12	111.98
1050	4.68	3.78	103.01	161.87	117.03	112.22
1051	3.89	3.76	106.49	161.9	122.14	116.33
1052	3.58	3.38	100.21	167.54	126.19	121.42
1053	3.48	4.13	114.94	158.49	134.92	120.81
1054	3.51	4.6	114.39	158.35	107.84	127.88
1055	3.59	4.37	135.48	139.6	115.32	132.48
1056	3.63	3.51	116.82	161.31	112.7	121.84
1057	3.86	3.97	116.7	154.36	117.62	114.92
1058	3.83	4.19	115.7	164.89	116.51	112.93
1059	3.71	3.55	100.07	163.89	117.53	110.53
1060	3.63	4.13	113.53	168.12	118.54	118.79
1061	3.94	3.45	107.32	158.21	129.59	121.47
1062	4.4	3.81	90.64	142.39	143.02	107.45
1063	4	3.59	101.33	168.23	120.61	115.01
1064	3.74	4.1	136.61	133.45	109.24	127.36
1065	3.59	3.69	114.66	144.29	109.64	131.39
1066	4.94	3.71	106.15	163.03	116.41	109.12
1067	3.68	3.34	112.22	146.41	104.65	119.21
1068	3.54	3.11	96.92	158.94	134.9	116.72
1069	4.24	3.3	93.54	168.47	123.54	125.57
1070	3.35	3.83	122.72	146.69	127.82	117.39
1071	3.89	3.27	104.44	155.39	111.02	122.97
1072	3.87	4.13	104.21	169.8	125.76	125.07
1073	3.04	3.73	109.08	153.8	126.25	114.99
1074	3.68	3.03	107.98	157.36	114.9	129.16
1075	3.6	3.47	104.74	154.92	122.29	110.6
1076	3.72	3.64	93	168.95	125.69	121.83
1077	4.05	3.61	102.63	151.31	140.82	104.68
1078	3.37	3.68	116.78	133.92	132.05	127.84
1079	3.36	3.39	119.99	151.43	129.21	125.52
1080	3.9	3.94	104.06	168.39	116.46	119.19
1081	3.66	3.39	108.68	159.17	120.28	117.58
1082	4.03	3.56	99.58	156.09	128.03	119.65
1083	3.8	4.17	114.18	154.35	127.21	104.82
1084	3.62	4.25	115.92	147.19	113.15	126.96
1085	3.85	3.47	102.82	159.11	130.46	118.79
1086	4.17	3.63	117.19	153.38	117.17	129.66
1087	3.8	3.08	98.39	163.62	130.96	111.09
1088	4.23	3.55	128.1	152.22	112.62	128.83
1089	4	3.58	108.85	158.51	117.98	130.65
1090	4.5	3.17	99.9	169.77	115.98	124.42
1091	4.16	3.95	109.86	163.54	121.01	120.31
1092	3.23	3.49	116.26	153.49	123.85	132.14
1093	3.6	3.81	124.22	142.99	120.4	106.32
1094	3.39	3.44	109.05	144.39	131.16	118.75
1095	3.79	3.32	106.87	158.56	133.33	114.87
1096	3.38	3.46	108.97	155.27	119.4	128.55
1097	3.81	3.54	94.68	169.24	124.75	114.08
1098	3.28	3.56	129.5	135.07	124.95	132.73
1099	4.54	3.55	111.91	154.02	118.94	119.42
1100	3.47	3.33	104.34	153.63	130.95	149.47
1101	3.06	3.41	106.03	132.17	150.1	131.71
1102	3.77	3.4	107.94	152.04	128.34	121.35
1103	4.3	3.76	94.32	140.67	142.62	111.26
1104	3.41	3.62	121.7	141.24	127.57	112.35
1105	3.95	3.24	107.06	156.27	135.01	110.47
1106	3.14	3.98	124.18	132.56	129.45	116.44
1107	3.8	3.23	98.44	148.53	151.06	120.74
1108	3.34	3.43	96.91	142.89	142.23	123.25
1109	3.25	3.77	124.86	140.12	128.34	116.9
1110	3.42	3.5	112.62	153.95	123.29	128.74
1111	3.43	3.63	119.67	141.26	125.54	144.06
1112	3.4	3.35	108.14	147.81	132.95	132.63
1113	3.53	4.37	119.24	148.33	123.09	130.81
1114	3.73	3.74	106.17	167.71	121.42	123.95
1115	3.41	3.76	106.02	158.49	129.31	115.77
1116	4.26	3.39	102.36	167.91	124.05	121.22
1117	3.9	3.07	106.35	151.82	129.08	137.54
1118	4.59	3.29	101.48	167.62	113.67	117.46
1119	3.8	3.5	110.34	163.98	126.09	123.71
1120	3.54	3.48	118.15	142.89	108.86	141.42
1121	4.23	3.43	103.75	153.86	110.62	134.89
1122	3.7	3.68	120.74	154.38	107.63	130.73
1123	4.05	3.54	103.4	171.57	120.24	125.9
1124	3.56	3.42	115.98	152.52	124.25	131.71
1125	3.98	4.14	91.28	122.62	143.61	105.4
1126	4.03	3.23	108.73	145.86	129.36	115.54
1127	5	3.26	112.05	170.9	114.33	114.41
1128	3.63	3.57	112.62	152.79	135.59	121.21
1129	4.62	3.64	95.8	146.31	143.67	105.3
1130	3.79	3.38	112.46	162.93	126.56	120.49
1131	4.15	3.34	109.21	153.72	129.02	111.58
1132	4.53	3.58	105.61	173.56	130.61	109.16
1133	4.28	3.49	96.33	173.26	129.9	119.93
1134	3.8	3.18	99.58	151.92	123.07	141.29
1135	3.78	3.33	113.08	148.53	108.97	142.74
1136	4.61	3.49	113.56	161.43	121.62	119.23
1137	3.68	3.27	90.7	170.9	120.63	104.51
1138	3.46	3.65	111.17	148.02	116.7	141.92
1139	3.93	3.13	116.2	152.53	109.88	135.6
1140	3.28	4.02	135.39	126.55	113.74	118.59
1141	3.99	3.77	116.21	161.26	114.38	128.31
1142	3.02	3.64	114.04	146.91	113.41	126.95
1143	4.08	3.46	101.01	147.54	134.16	103.09
1144	3.93	3.32	114.36	157.23	124.25	126.58
1145	3.99	3.99	110.16	139.82	137.77	127.37
1146	3.44	3.93	136.01	139.06	110.4	133.6
1147	4.33	3.51	117.33	156.54	125.57	137.61
1148	3.83	3.5	109.45	164.18	134.06	105.78
1149	3.71	4.02	128.92	135.12	120.9	124.27
1150	4.04	3.6	113.63	146.26	124.83	113.52
1151	3.88	3.75	112.49	148.41	116.57	129.65
1152	4.62	3.72	104.08	159.48	119.81	115.96
1153	3.78	3.82	120.8	147.26	117.59	121.44
1154	4.31	3.56	109.61	141.82	106.63	153.62
1155	3.99	3.79	111.71	151.01	134.55	120.02
1156	3.34	3.83	135.54	126.53	119.94	142.18
1157	3.76	3.58	125.05	145.93	115.35	134.1
1158	4.89	4.13	119.93	160.19	129.63	110.49
1159	4	3.77	123.86	142.75	115.94	126.31
1160	3.91	3.59	103.56	160.92	125.17	114.06
1161	4.38	3.27	97.11	160.14	127.91	131.51
1162	3.95	3.77	112.21	149.19	110.74	129.1
1163	3.99	3.58	101.85	159.42	137.71	138.48
1164	3.44	3.63	115.38	156.79	126.85	128.08
1165	3.44	3.52	118.61	138.97	127.99	120.97
1166	3.63	3.56	95.91	168.83	127.32	118.62
1167	4.1	3.66	113.32	160.49	114.49	120.64
1168	3.8	3.79	109.92	151.88	113.72	134.57
1169	4.08	3.48	94.86	152.27	115.11	123.56
1170	4.81	3.08	98.75	163.58	125.1	129.14
1171	4.16	3.11	95.72	173.16	123.85	113.18
1172	4.62	3.03	91.74	167.28	131.34	117.73
1173	4.55	3.28	84.29	172.43	138.34	110.12
1174	3.75	3.39	110.85	137.38	123.2	137.55
1175	4.53	3.15	103.3	116.12	134.55	112.73
1176	3.48	4.06	128.43	125.63	131.77	126.23
1177	4.04	4.03	98.77	119.64	139.04	99.56
1178	3.55	4.1	132.26	130.33	121.23	130.86
1179	3.6	3.19	120.84	135.28	113.63	153.79
1180	3.47	4.06	126.02	133.46	126.35	143.85
1181	3.68	3.81	131.17	139.1	115.33	125.09
1182	3.92	5.08	131.51	115.85	109.08	109.85
1183	3.67	4.61	134.22	105.23	123.08	125.35
1184	3.74	4.11	102.81	134.22	136.5	120.42
1185	3.56	4.54	143.6	123.56	109.43	122.27
1186	3.97	4.55	115.39	116.19	129.28	102.9
1187	3.56	4.38	133.77	135.49	120.94	133.24
1188	3.33	4.92	143.88	122.23	108.38	116.69
1189	3.86	3.58	111.06	158.72	125.89	119.33
1190	3.77	4.49	136.53	137.6	119.13	109.79
1191	3.53	3.09	114.95	132.4	121.6	132.24
1192	3.64	3.51	111.05	131.8	128.64	122.67
1193	4.61	3.29	91.68	156.68	134.22	104.61
1194	3.75	3.95	115.68	137.22	114.88	132.16
1195	4.05	3.31	103.91	128.29	108.61	132.94
1196	3.59	3.22	95.11	145.36	137.49	117.99
1197	3.46	3.82	108.59	127.77	115.37	125.55
1198	4.09	4.58	123.96	122.46	103.61	123.47
1199	3.89	3.2	103.25	138.65	123.89	121.51
1200	3.7	4.01	130.82	125.73	117.6	125.81
1201	3.03	3.6	109.81	109.08	100.35	133.78
1202	3.53	3.68	117.15	124.19	101.98	132.6
1203	3.27	4.48	130.65	124.04	112.23	127.22
1204	3.99	3.06	99.57	147.56	118.04	113.63
1205	4.33	3.1	106.61	140.5	133.51	124.28
1206	3.42	4.16	111.33	128.53	113.87	127.88
1207	3.64	3.57	125.39	131.34	123.67	121.98
1208	3.7	3.22	113.59	137.13	123.45	130.98
1209	3.15	3.33	111.03	140.91	131.62	131.22
1210	3.55	3.31	103.83	153.48	119.15	128.58
1211	3.52	3.27	102.83	146.2	123.3	117.73
1212	3.75	3.42	107.45	153.77	133.71	112.11
1213	3.99	4.08	123	160.98	115.28	120.49
1214	3.47	3.63	96.27	158.24	131.31	130.7
1215	3.58	4.4	115.37	157.7	131.27	119.1
1216	4.13	3.12	97.19	163.93	113.26	125.76
1217	4.02	3.87	115.83	156.17	124.05	115.07
1218	3.13	3.3	108.71	136.92	122.83	152
1219	3.94	4.09	113.47	157.83	124.09	115.14
1220	4.22	3.42	98.23	170.43	124.87	114.01
1221	3.68	3.33	102.57	156.53	119.53	122.63
1222	3.83	3.41	113.04	158.68	111.83	117.27
1223	3.54	3.35	108.41	136.45	127.27	128.94
1224	3.91	3.24	109.19	165.2	136.2	130.93
1225	4.07	4.02	123.52	166.32	109.24	107.58
1226	3.85	3.65	114.17	153.52	105.12	111.36
1227	4.37	3.23	107.9	160.72	117.57	118.88
1228	3.95	3.69	117.14	141.85	112.01	111.25
1229	3.78	3.4	108.95	156.67	122.1	123.99
1230	3.66	3.62	130.1	130.11	120.95	122.01
1231	3.66	3.52	112.49	155.61	108.29	119.44
1232	3.54	3.32	134.98	141.52	110.93	121.13
1233	4.2	3.57	120.23	146.56	116.12	122.93
1234	3.83	3.77	117.51	130.98	134.98	114.21
1235	3.59	3.9	128.3	128.59	109.71	134.41
1236	4.24	4.15	122.05	133.17	115.62	128.6
1237	4.29	3.59	119.64	125.3	127.03	123.91
1238	3.51	3.36	109.25	117.57	126.44	108.26
1239	3.53	3.83	120.57	132.61	122.79	122.72
1240	4.13	3.74	106.78	134.95	132.55	105.15
1241	4.53	3.55	97.91	169.9	126.58	118.33
1242	3.65	3.05	117.48	141.71	128.68	131.17
1243	4.35	3.69	119.46	147.55	122.35	124.66
1244	4.74	3.97	99.2	136.63	119.47	98.18
1245	4.39	3.71	106.36	154.3	128.71	115
1246	3.83	3.64	96.28	157.76	124	115.46
1247	4.3	3.28	100.25	157.57	133.12	120.68
1248	3.54	3.36	106.96	147.33	125.72	124.74
1249	3.52	3.53	118.97	158.23	115.3	121.04
1250	3.92	3.41	95.82	167.42	129.48	117.79
1251	3.87	3.65	110.76	139.63	129.31	115
1252	3.01	3.92	122.46	122.82	136.56	124.86
1253	3.29	3.43	123.47	140.54	124.44	145.21
1254	3.66	3.6	112.49	138.28	130.31	118.8
1255	3.98	3.64	120.97	135.15	137.88	117.45
1256	3.58	3.84	111.92	151.22	126.91	113.51
1257	3.95	3.55	104.91	146.2	113.84	144.92
1258	4.26	3.36	96.8	155.07	140.47	114.46
1259	3.72	3.6	114.75	155.53	115.34	137.4
1260	4.27	3.81	94.06	120.98	151.69	95.56
1261	4.11	3.74	116.07	153.51	118.36	128.94
1262	4.06	3.14	110.39	147.87	125.02	116.13
1263	4.56	3.02	111.24	145.63	134.44	119.08
1264	4	3.65	124.79	148.18	106.88	136.51
1265	4.31	3.37	105.83	152.03	129.33	104.23
1266	4.15	3.75	135.06	136.41	111.84	150.81
1267	4.2	3.34	100.36	142.26	140.41	104.35
1268	3.62	3.78	121.48	144.09	117.92	136.61
1269	4.05	3.44	109.23	143.48	124.6	105.27
1270	4.94	3.73	123.55	158.51	114.73	136.64
1271	3.83	4.56	112.89	143.72	125.32	112.78
1272	3.54	3.35	114.61	150.17	123.69	142.46
1273	3.62	3.46	105.52	145.58	136.11	121.18
1274	3.37	3.58	103.05	141.7	142.02	110.08
1275	3.52	3.78	117.19	159.11	108.12	120.01
1276	3.38	3.66	118.16	142.23	126.66	109.03
1277	3.98	3.24	94.04	150.48	130.83	115.72
1278	3.61	3.08	103.98	141.13	122.81	118.43
1279	3.23	4.03	134.92	124.39	107.52	136.41
1280	3.38	3.62	119.31	139.25	121.83	140.3
1281	3.88	3.34	112.69	158.7	133.88	133.95
1282	3.38	3.9	117.8	139.45	129.21	118.63
1283	4.23	4.6	125.42	122.28	113.9	121.55
1284	3.45	4.67	142.51	123.53	107.36	144.25
1285	4.12	4.65	148.57	116.87	102.21	130.24
1286	4.9	5.29	125.14	133.12	119.79	107.33
1287	3.75	3.44	101.38	155.38	128.15	117.23
1288	4.13	3.68	118.67	127.9	105.68	119.57
1289	3.91	4.15	145.15	121.1	108.02	128.47
1290	3.46	4.42	138.91	130.04	117.08	125.47
1291	3.46	4.39	129.27	121.81	126.31	136.4
1292	2.93	4.53	151.71	108.42	117.05	125.53
1293	3.66	3.74	104.52	133.8	139.4	111.63
1294	3.2	4.5	145.48	113.79	115.61	139.28
1295	3.41	4.07	135.1	132.12	116.63	141.67
1296	3.2	4.21	124.63	120.86	127.25	120.69
1297	4.23	4.21	116.88	128.75	131.5	97.94
1298	3.17	4.3	143.35	118.99	113.83	130.73
1299	5.07	3.93	108.76	127.46	120.92	111.08
1300	4.46	5.45	135.02	114.74	102.24	118.07
1301	3.7	4.21	126.8	144.04	103.66	126.02
1302	4.64	4.36	126.06	153.78	111.92	105.82
1303	4.33	3.96	124.01	126.82	111.41	126.43
1304	3.91	5.09	128.38	125.5	117.46	107.55
1305	4.06	4.21	109.98	124.98	128.45	115.24
1306	3.71	4.68	148.12	140.4	105.54	133.77
1307	3.93	3.85	135.38	135.85	103.5	152.62
1308	3.43	3.29	111.48	125.33	131.34	122.63
1309	4.14	5.25	138.61	113.41	100.72	130.56
1310	3.7	4.07	143.56	111.45	111.25	156.6
1311	3.33	3.86	133.15	136.4	125.11	123.76
1312	3.76	4.15	137.41	124.87	110.06	131.12
1313	3.68	4.36	148.92	133.39	109.14	138.82
1314	3.58	4.24	136.28	120.47	116.62	146.45
1315	3.8	4.33	150.75	128.17	107.25	141.62
1316	3.75	3.73	126.4	135.57	117.7	120.01
1317	3.95	5.21	135.83	128.83	109.07	109.69
1318	3.69	4.43	126.24	111.42	121.67	118.14
1319	4.36	4.3	114.02	137.2	117.68	112.27
1320	3.52	4.46	135.26	122.62	111.77	132.62
1321	3.07	3.84	139.23	116.38	120.3	148.25
1322	4.15	4.06	122.11	128.19	124.35	119.93
1323	3.48	4.32	141.18	125.61	108.25	128.43
1324	3.75	4.98	133.65	113.1	112.81	135.38
1325	3.73	3.99	132.46	110.65	128.71	129.58
1326	3.63	3.78	123.61	122.98	118.89	116.06
1327	3.59	3.81	122.88	130.55	119.49	125.49
1328	3.43	3.81	142.93	131.08	101.06	132.47
1329	3.82	4.49	115.77	122.56	128.78	114.96
1330	4.23	4.37	130.56	123.62	113.9	106.99
1331	3.53	4.6	130.07	109.75	123.78	134.34
1332	3.64	4.29	138.57	123.4	112.88	133.54
1333	3.73	4.1	130.2	132.75	119.85	120.61
1334	3.96	3.52	128.02	137.98	116.84	135.8
1335	3.6	4.34	138.85	130.17	114.8	121.86
1336	4.52	4.39	125.4	142.36	110.94	112.41
1337	4.2	3.48	106.56	150.48	123.86	117.21
1338	4.08	4.34	108.56	109.73	136.55	105.58
1339	4.14	3.29	103.39	144.51	134.65	115.97
1340	4.08	3.31	98.54	137.52	136.4	108.7
1341	4.32	4.61	129.41	113.74	109.92	105.99
1342	3.52	3.67	136.6	139.28	112.74	133.1
1343	4.71	4.12	126.16	119.93	116.83	112.37
1344	3.73	3.61	121.43	124.5	127.69	143.35
1345	3.56	4.47	146.14	117.65	101.97	153.61
1346	3.79	4.54	139.53	115.19	110.58	128.81
1347	4.52	4.52	139.48	137.68	102.73	121.47
1348	3.4	4.48	138.36	104.57	117.12	133.78
1349	4.09	3.96	124.55	130.98	117.07	141.72
1350	4.13	5.08	128.24	120.31	119.94	119.94
1351	3.18	3.92	141.94	128.69	110.79	125.5
1352	4.15	3.93	121.45	118.34	124.49	113.39
1353	4.09	3.32	120.41	129.23	121.62	124.9
1354	4.06	4.2	138.48	141.61	110.4	123.51
1355	3.69	4.3	124.82	128.22	125.39	125.18
1356	3.72	4.39	147.39	123.58	104.96	132.03
1357	3.64	5.39	163.83	120.71	100.35	117.2
1358	3.56	4.42	112.02	108.59	125.9	117.58
1359	3.6	4.54	125.48	113.53	121.41	120.7
1360	3.49	4.01	124.51	126.32	122.55	113.66
1361	3.8	3.61	120.46	134.27	136.42	123.72
1362	4.23	3.46	122.76	159.1	113.57	122.4
1363	3.83	3.74	137.59	134.07	113.1	137.84
1364	3.67	3.37	101.92	149.5	134.28	132.06
1365	4.7	4.1	111.29	169.82	119.05	117.98
1366	3.31	3.89	136.88	138.85	107.93	129.4
1367	3.7	4.16	140.53	133.76	112.11	135.63
1368	3.49	3.5	119.7	143.13	121.52	126.82
1369	3.76	4.26	126.4	148.89	129.43	125.32
1370	3.99	4.27	126.36	152.99	112.74	122.14
1371	3.33	3.6	117.25	141.3	126.27	119.23
1372	4.2	3.56	125.32	153.18	115.33	131.7
1373	3.38	3.44	127.55	137.7	112	142.52
1374	3.59	4.01	114.4	150.9	129.58	117.31
1375	3.84	3.82	118.43	152.04	113.53	129.92
1376	3.35	3.86	132.27	143.81	108.57	125.03
1377	3.56	3.46	117.94	141.85	133.67	125.38
1378	3.8	3.88	126.85	143.61	109.05	128.46
1379	3.63	4.03	126.78	144.04	121.18	120.32
1380	3.95	3.64	121.24	153.28	111.89	113.66
1381	4.15	3.25	111.19	157.03	99.14	114.99
1382	3.79	3.73	119.17	129.75	128.04	98.97
1383	3.38	3.18	116.02	151.08	127.79	128.84
1384	3.34	4.24	139.91	136.04	108.6	118.83
1385	3.77	4.26	122.93	156.59	118.51	118.43
1386	3.74	3.97	136.48	148.4	105.95	126.01
1387	3.59	3.91	133.51	150.33	114.3	123.75
1388	3.61	3.07	108.28	148.98	114.34	124.28
1389	3.76	3.62	110.3	162.25	130.7	122.88
1390	3.76	3.86	113	138.67	134.78	115.5
1391	3.5	3.44	105.88	152.6	144.87	118.03
1392	3.99	4.3	120.46	142.69	123.41	116.86
1393	3.79	4.06	120.14	150.6	122.31	112.09
1394	4.03	3.92	110.68	153.28	119.62	109.58
1395	3.67	4.15	120.87	131.2	131.27	112.96
1396	4	3.8	121.19	141.86	136.15	126.64
1397	4.32	3.92	117.83	140.02	127.7	108.27
1398	3.37	3.52	124.41	130.04	132.79	123.26
1399	3.47	3.87	121.23	148.45	116.74	126.69
1400	3.64	4.25	135.52	137.81	114.9	122.14
1401	4.22	4.45	138.87	140.71	106.12	120
1402	3.8	3.96	125.81	140.52	122.25	130.94
1403	3.52	3.69	117.14	162.85	118.13	131.45
1404	3.96	3.66	114.42	156.8	109.47	137.44
1405	3.19	3.48	112.1	135.31	124.2	111.15
1406	3.57	3.72	120.06	137.14	128.44	119.95
1407	3.94	3.97	135.75	139.76	113.94	142.21
1408	3.7	4.49	144.07	132.82	106.14	133.19
1409	3.26	3.51	115.53	148.69	121.28	133.03
1410	3.42	3.71	127.05	137.47	115.28	144.61
1411	3.77	3.68	127.47	134.86	111.49	135.97
1412	3.56	4.55	143.27	131.62	117.96	117.75
1413	4.18	3.67	112.92	160.16	126.05	125.25
1414	3.42	3.54	125.77	140.59	119.18	125.49
1415	3.39	3.21	114.63	144.55	129.4	139.47
1416	3.51	3.88	118.78	154.03	114.91	119.44
1417	3.65	3.6	127.6	146.58	117.51	141.38
1418	3.68	3.74	113.14	159.08	105.81	113.18
1419	4.09	3.38	114.95	159.72	113.2	128.77
1420	3.83	3.84	127.22	141.49	104.45	130.5
1421	3.56	3.88	125.09	142.26	108.92	131.65
1422	3.12	3.74	139.21	135.15	109.83	124.09
1423	3.65	3.87	117.64	144.68	123.72	133.19
1424	3.73	3.55	118.71	145.11	135.17	126.19
1425	4.35	3.38	115.55	150.87	119.48	124.42
1426	4.35	3.74	121.2	139.68	127.49	120.83
1427	4.4	3.9	104.8	157.69	127.87	103.6
1428	3.85	3.54	117.97	154.92	126.13	127.91
1429	3.47	3.47	129.34	128.77	136.21	137.84
1430	3.88	3.45	116.74	143.48	122.13	120.1
1431	3.92	3.59	130.29	134.75	108.23	126.1
1432	3.6	3.65	122.25	141.78	120.4	114.02
1433	3.99	3.18	126.17	143.57	114.38	136.97
1434	3.25	3.67	124.83	135.41	122.87	128.63
1435	3.9	4.33	118.76	157.44	110.96	116.52
1436	3.52	3.74	127.95	143.7	120.08	128.41
1437	3.51	3.54	123.32	143	127.15	115.92
1438	3.89	4.14	124.32	147.09	124.94	106.91
1439	3.92	4.48	129.87	152.95	113.75	111.82
1440	3.72	3.6	111.2	145.1	115.39	113.83
1441	4.04	3.6	110.27	151.06	123.85	116.32
1442	4.3	3.63	119.34	147.74	122.62	109.17
1443	3.76	3.8	119.18	147.46	123.61	112.12
1444	3.59	3.76	119.08	143.07	111.43	130.32
1445	4.17	3.16	116.03	155.27	115.7	120.39
1446	3.9	3.53	111.07	164.11	131.9	116.55
1447	4.45	3.91	115.92	150.07	127.41	111.23
1448	3.43	4.07	134.57	149.33	117.08	116.38
1449	3.67	3.28	121.27	149.75	109.94	126.77
1450	4.09	3.45	112.31	166.41	121.8	103.63
1451	3.88	3.35	112.97	156.72	116.86	122.85
1452	4.3	4.28	125.21	161.54	107.83	110.97
1453	3.05	3.61	137.84	143.57	118.29	125.22
1454	4.26	3.51	114.36	166.03	122.02	114.77
1455	3.91	4.17	121.49	156.93	126.48	115.32
1456	3.85	3.68	121.49	153.32	111.17	119.87
1457	3.54	3.79	129.52	159.04	123.11	119.7
1458	4.27	3.31	86.31	154.62	119.04	114.51
1459	3.55	3.59	122.81	153.12	120.53	113
1460	4.47	3.42	107.2	154.44	122.42	102.34
1461	4.58	3.57	111.05	162.3	101.46	120.21
1462	3.94	3.28	127.99	148.46	111.31	125.63
1463	5.69	3.52	96.74	157.99	111.34	103.61
1464	3.69	3.4	129.24	148.64	106.02	133.77
1465	3.48	3.22	112.52	150.61	121.51	116.63
1466	3.69	3.9	139.85	135.85	106.8	118.62
1467	3.81	3.26	122.15	151.11	129.08	110.34
1468	3.89	3.4	100.25	158.65	126.37	109.02
1469	3.45	3.9	130.48	148.03	111.77	113.64
1470	4.6	3.74	106.01	168.42	115.48	107.62
1471	4.5	3.16	104.09	170.32	124.93	107.76
1472	3.89	3.88	119.85	164.35	111.5	115.86
1473	3.42	3.78	127.69	135.28	120.81	113.02
1474	3.14	3.25	117.42	144.47	145.84	107.17
1475	3.94	3.51	116.15	139.69	120.96	120.54
1476	3.18	3.17	105.57	153.25	134	111.8
1477	3.64	3.41	101.97	165.65	124.55	113.22
1478	3.56	3.71	120.6	153.69	109.36	112.22
1479	3.4	3.81	131.01	137.93	120.7	120.79
1480	4.44	3.63	107.83	175.97	114.78	110.15
1481	3.92	3	104.7	162.39	109.9	124.03
1482	3.61	3.74	123.69	150.09	121.62	110.02
1483	4.29	3.5	112.19	167.21	117.16	116.97
1484	3.71	3.75	128.39	147.33	121.39	122.74
1485	3.61	3.95	134.65	151	114.13	123.66
1486	3.61	4.03	127.91	140.42	118.15	121.05
1487	4.2	4.45	148.54	139.16	110.54	118.32
1488	3.43	3.17	108.07	135.67	139.33	106.06
1489	4.35	3.56	114.82	155.14	131.18	122.5
1490	3.6	4.26	130.44	151.99	112.01	125
1491	4.25	3.93	122.37	139.95	118.69	108.24
1492	3.65	3.77	130.87	134.6	122.88	122.98
1493	4.53	3.09	106.67	173.85	118.55	118.56
1494	3.54	3.4	114.79	145	132.87	114.23
1495	4.15	3.74	125	156.62	111.48	124.72
1496	4.28	4.05	136.03	135.27	110.6	105.39
1497	3.8	3.24	111.45	139.91	136.19	112.77
1498	3.82	3.45	131.2	134.04	104.49	132.39
1499	3.95	3.43	113.01	176.54	114.06	110.31
1500	4.46	3.23	111.38	174.59	115.33	111.02
1501	3.7	3.53	120.79	154.56	118.63	109.78
1502	3.75	3.27	121.6	155.49	100.76	122.96
1503	3.79	3.64	113.63	134.07	129.39	103.9
1504	3.39	3.25	119.01	144.72	126.07	118
1505	4.1	3.54	117.32	159.82	110.77	122.77
1506	3.35	3.17	112.82	151.21	128.76	130.76
1507	3.67	3.9	115.04	159.41	125.95	110.56
1508	3.24	4.06	146.3	142.02	105.66	117.75
1509	3.94	4.43	131.33	156.27	114	106.36
1510	3.49	3.54	129.8	140.66	112.14	132.73
1511	4.34	3.57	120.91	171.72	103.13	113.58
1512	5.2	3.63	102.1	151.92	101.27	109.5
1513	3.79	5.18	141.32	133.99	108.11	102.46
1514	3.09	3.77	136.31	134.04	122.65	133.29
1515	3.45	4.58	134.36	134.78	114.53	119.42
1516	3.86	4.08	133.12	133.13	112.22	110.83
1517	5.46	5.05	86.07	104.46	125.83	94.89
1518	4.16	3.28	111.57	162.77	124.57	109.73
1519	3.21	4.1	132.2	112.27	121.52	115.32
1520	4.03	5.12	124.15	122.68	117.53	108.68
1521	3.71	4.91	139.92	125.95	111.99	117.25
1522	3.8	4.09	136.68	123.54	107.07	130.66
1523	3.77	3.68	141.64	131.55	111.9	131.43
1524	3.67	3.58	135.29	131.1	109.69	122.43
1525	3.81	3.92	127.7	124.27	119.48	104.32
1526	4.43	3.75	107.19	132.26	120.89	112.53
1527	3.07	4.18	149.5	130.57	111.07	138.46
1528	3.88	5.54	147.4	115.1	98.77	112.84
1529	3.69	4.79	141.04	121.95	104.43	122.14
1530	4.03	4.53	133.02	116.86	106.43	102.57
1531	3.56	4	122.55	141.78	130.17	119.15
1532	3.73	4.97	138.32	131.78	113.74	116.89
1533	3.7	4.8	142.66	131.44	110.12	116.8
1534	3.94	4.98	132.83	110.46	112.91	118.85
1535	3.49	5.11	144.76	117.77	112.91	114.04
1536	3.83	4.57	111.24	127.01	124.86	119.78
1537	3.59	5.12	149.18	127.91	105.46	131.31
1538	4.48	5.28	112.04	119.93	130.44	106.31
1539	4.01	4.42	135.14	134.28	117.58	111.86
1540	3.84	4.8	139.54	133.12	104.45	113.95
1541	4.28	5.56	141.46	107.23	93.7	116.35
1542	3.78	3.41	136.18	136.47	99.97	128.01
1543	3.67	4.05	129	143.93	116.05	111.34
1544	5.04	5.44	111.96	130.27	124.05	89.97
1545	4.1	4.03	122.72	114.75	117.76	107.82
1546	3.78	4.09	146.03	141.62	106.15	125.13
1547	3.75	4.98	149.84	135.5	113.69	125.28
1548	3.43	4.96	145.16	121.9	104.58	103.54
1549	3.71	3.85	118.14	156.67	121.6	130.15
1550	4.53	4.45	116.14	143.98	121.81	110.99
1551	4.11	4.96	121.99	137.46	126.89	108.54
1552	3.99	5.41	149.15	127.78	100.75	111.67
1553	3.94	4.53	127.25	133.32	121.59	100.16
1554	3.57	4.27	144.18	116.56	115.27	110.17
1555	4.59	4.24	119.64	151.36	126.78	106.48
1556	4.04	5.45	128.96	125.06	118.39	96.39
1557	4.04	4.34	152.11	135.59	103.75	117.32
1558	3.71	4.52	130.83	139.62	114.64	112.44
1559	3.72	4.79	127.59	122.98	109.95	120.89
1560	4.06	5.03	147.79	130.01	101.27	106.78
1561	3.75	4.96	128.95	124.33	117.44	111.12
1562	3.42	4.63	128.34	117.61	121.08	111.53
1563	3.82	4.51	147.72	137.67	100.98	122.95
1564	4.37	3.84	143.45	128.46	103.04	124.42
1565	4.11	4.42	140.08	125.88	103.03	106.18
1566	3.65	4.34	134.19	115.18	117.17	112.2
1567	3.27	4.04	160.17	116.01	106.3	123.61
1568	3.87	5.57	142.92	110.75	103.58	102.96
1569	3.45	4.39	134.03	118.55	120.98	117.05
1570	3.49	4.11	151.23	125.7	111.85	127.84
1571	4.08	4.95	118.86	128.23	106.88	115.85
1572	4.45	5.55	118.04	107.08	113.79	86.81
1573	3.64	4.57	141.13	121.29	110.31	121.6
1574	3.25	4.7	128.17	127.44	110.97	112.34
1575	4.65	4.62	108.79	121.41	123.61	91.34
1576	3.88	4.09	136.94	134.61	113.92	130.66
1577	3.38	5.27	147.84	125.21	106.5	132.52
1578	3.35	4.02	141.26	129.1	107.57	130.01
1579	3.52	5.09	141.01	124.42	111.65	131.31
1580	4.13	4	137.04	149.4	108.95	128.93
1581	3.67	5.24	150.91	127.72	106.97	120.51
1582	3.46	4.19	111.17	143.33	137.63	104.71
1583	3.17	4.86	134.72	123.11	116.71	112.65
1584	4.03	4.62	139.62	142.16	114.28	125.63
1585	3.86	4.15	140.35	148.91	100.55	129.36
1586	4.08	3.76	129.26	149.22	123.24	118.33
1587	3.66	3.89	139.31	132.84	113.03	140.44
1588	3.61	4.34	129.01	142.61	102.68	133.4
1589	3.92	4.03	144.67	136.36	106.44	135.76
1590	3.61	4.35	150.78	129.07	103.74	124.91
1591	3.04	4.44	137.86	120.05	117.41	120.13
1592	3.47	4.09	148.16	127.09	110.11	123.29
1593	3.83	3.85	139.16	135.93	111.48	121.22
1594	3.9	4.98	148.55	139.45	105.38	129.45
1595	3.35	3.33	140.13	124.12	113.23	140.99
1596	3.25	4.79	142.87	114.68	115.31	123.07
1597	3.75	4.97	155.83	103.79	103.53	136.52
1598	3.58	5.42	149.36	117.91	116.47	113.19
1599	3.4	4.31	126.34	132.05	127.52	112.31
1600	3.25	3.92	140.44	126.01	118.24	132.17
1601	3.24	3.73	141.77	134.98	118.06	126.8
1602	4.15	5.7	156.54	110.81	96.29	116.78
1603	4.44	4.05	121.39	141.27	124.77	119.61
1604	3.67	4.49	146.24	131.59	105.6	121.69
1605	4.3	4.09	121.28	141.94	131.78	105.32
1606	4.14	3.76	117.34	163.11	116	129.62
1607	3.88	4.08	109.9	149.03	126.45	116.35
1608	3.63	4.73	116.93	123.17	130.93	109.06
1609	3.38	5.36	144.31	140.05	105.53	135.66
1610	3.8	5.68	150.93	136.91	105.76	115.46
1611	4.19	5.67	146.12	144.48	107.46	124.32
1612	3.69	3.85	131.39	135.01	119.92	125.99
1613	3.22	4.74	151.75	131.97	104.16	117.28
1614	3.84	3.94	141.28	143.49	128.87	121.39
1615	3.54	4.86	151.04	137.34	116.56	123.04
1616	4.1	5.15	126.92	133.47	126.04	115.5
1617	4.04	4.66	158.62	128.94	100.91	118.65
1618	3.99	4.04	138.2	143.62	114.69	125.93
1619	3.82	4.05	142.03	139.59	116.34	116.62
1620	4.19	4.24	129.99	148.84	131.4	108.61
1621	4.95	4.83	138.64	135.19	118.44	110.48
1622	4.4	3.89	138.24	140.88	118.91	125.94
1623	3.79	4.23	141.5	122.99	107.26	132.55
1624	3.64	4.37	150.49	113.12	116.6	125.36
1625	3.2	4.46	151.43	127.28	101.57	132.34
1626	3.42	5.38	165.15	109.48	106.02	139.02
1627	3.31	4.49	145.1	121.84	127.19	124.03
1628	3.85	5.25	148.55	118.1	109.31	120.16
1629	3.93	4.49	156.97	134.04	102.62	123.8
1630	3.94	5.11	111.4	123.27	130.01	94.57
1631	4.11	4.96	116.3	125.94	125.05	95.2
1632	3.08	4.63	156.99	129.59	109.76	129.91
1633	3.51	5.34	142.41	114.65	114.76	132.04
1634	3.45	4.84	141.93	129.05	110.86	117.06
1635	4.22	5.23	165.91	131.01	97.13	129.44
1636	4.02	4.86	126.98	131.49	121.29	114.3
1637	4.34	4.4	121.72	134.18	115.02	116.81
1638	3.27	4.5	142.02	145.15	107.67	130.85
1639	3.68	3.91	121.6	156.28	118.16	115.11
1640	3.14	4.5	150.72	136.27	108.05	133.52
1641	3.62	4.42	141.9	127.66	110.89	117.57
1642	3.34	4.9	132.78	135.5	119.9	120.45
1643	3.7	5.08	137.73	130.51	121.65	108.06
1644	4.44	5.23	132.52	137.79	105.14	118.64
1645	3.33	4.91	156.57	132.6	101.63	118.56
1646	3.9	5.27	135.55	115.39	109.94	116.4
1647	3.81	4.82	131.88	138.53	119.67	113.95
1648	4.59	3.26	99.64	158.24	117.6	106.64
1649	4.43	3.74	113.69	171.69	125.46	115.07
1650	4.14	3.61	122.46	151.79	107.81	120.81
1651	4.48	3.85	103.05	173.53	122.11	107.81
1652	3.46	3.71	112.02	149.37	132.58	107.63
1653	4.53	4.59	111.41	165.34	138.67	97.87
1654	3.79	4.62	129.12	146.5	103.43	124.41
1655	4	3.37	96.06	173.75	131.68	120.05
1656	4.43	3.93	107.97	153.32	145.91	104.68
1657	4.52	3.33	113.16	160.07	122.92	110.41
1658	4.77	3.46	109.88	152.65	128.78	106.47
1659	4.4	3.97	118.15	146.53	109.33	129.95
1660	3.63	4.49	119.84	153.27	112.1	121.07
1661	4.31	3.76	111.19	174.99	128.31	120.73
1662	4.42	3.96	110.75	164.7	107.38	116.53
1663	3.58	4.1	129.23	145.37	121.42	118.36
1664	3.67	4.03	131.39	132.99	121.19	131.7
1665	4.16	3.69	122.24	156.41	114.52	135.27
1666	4	3.71	109.32	139.94	137.59	113.69
1667	3.86	4.35	122.15	151.43	123.19	110.63
1668	3.58	4.77	136.74	137.37	120.9	113.4
1669	4.46	3.55	109.15	168.48	123.03	111.49
1670	3.96	4.56	130.28	130.23	121.06	118.11
1671	3.61	4.42	143.15	134.89	110.58	125.63
1672	4.24	4.38	133.29	156.12	106	128.85
1673	4.61	4.95	139.02	148.82	105.39	126.52
1674	5.07	3.69	117.28	161.05	114.61	124.07
1675	4.44	4.22	119.68	155.2	114.82	130.93
1676	3.47	3.87	117.03	139.34	116.27	128.43
1677	3.71	4.28	149.54	124.46	115.95	131.46
1678	3.7	4.2	140.52	132.79	109	121.54
1679	3.82	4.08	142.48	143	103.84	129.6
1680	3.89	4.29	138.56	141.97	104.52	137.68
1681	3.75	3.53	109.53	150.31	122.79	127.71
1682	3.52	5.06	138.82	137.53	107.18	117.4
1683	3.96	3.38	126.06	141.77	122.28	148.59
1684	3.4	4.17	137.96	131.19	106.76	131.1
1685	3.17	3.64	107.19	150.32	124.86	129.05
1686	3.9	4.23	121.59	155.82	115.82	116.39
1687	3.64	4.29	137.84	142.81	105.24	123.01
1688	3.75	4.25	136.02	137.89	115.94	124.41
1689	4.36	3.7	105.06	155.53	126.87	107.18
1690	3.2	3.9	137.46	136.4	114.63	136.77
1691	3.73	4.17	120.66	142.19	112.65	134.24
1692	3.5	3.8	129.38	126.05	132.61	121.51
1693	3.54	4.55	144.61	139.07	108.27	130.58
1694	3.71	4.31	115.57	161.4	118.55	129.8
1695	3.62	3.55	116.31	148.95	131.85	124.94
1696	3.57	4.38	116.82	150.1	141.81	116.49
1697	3.5	4	114.94	154.51	129.39	121.95
1698	4.32	3.8	90.47	164.2	148.13	102.51
1699	3.86	3.87	126.13	161.09	115.5	120.94
1700	3.85	3.14	107.1	165.97	118.82	118.23
1701	4.2	3.92	120.08	165.36	126.89	107.07
1702	4.79	3.48	112.34	171.17	124.41	108.51
1703	4.06	3.67	123.37	157.62	116.86	103.86
1704	4.27	3.91	122.7	155.05	112.39	131.91
1705	4.53	4.43	137.45	160.39	98.43	129.42
1706	4.15	3.74	121.17	145.44	118.29	111.49
1707	3.87	3.77	124.85	154.07	116.2	121.76
1708	4.08	3.4	128.86	147.32	124.94	108.1
1709	3.13	3.74	141.15	133.1	114.47	133.68
1710	3.09	3.7	141.91	127.67	108.24	139.54
1711	3.9	4.19	123.66	142.3	128.75	112.62
1712	3.76	3.46	118.92	151.85	107.78	129.3
1713	3.64	3.56	115.94	152.8	98.53	114.37
1714	3.64	3.97	118.9	153.88	116.2	116.65
1715	3.26	3.73	129.07	141.56	123.78	127.13
1716	4.04	3.66	110.01	165.62	130.27	106.97
1717	4.29	3.56	112.41	153.97	98.69	127.64
1718	4.1	3.21	96.43	135.87	103.3	134.39
1719	4.57	4.02	125.82	148.56	107.46	124.15
1720	3	4.03	140.73	126.84	119.51	115.03
1721	3.56	3.49	123.18	146	136.56	110.14
1722	4.57	3.41	116.07	143.09	104.33	132.16
1723	3.4	3.32	126.74	125.07	120.81	139.44
1724	4.4	3.34	121.53	159.72	104.53	116.08
1725	3.54	4.03	130.04	144.79	104.57	123.44
1726	3.53	3.69	128.25	147.09	121.33	133.53
1727	4.47	3.34	123.49	153.53	119.24	118.78
1728	3.29	3.27	128.25	132.69	116.06	135.41
1729	3.77	4.4	145.59	141.36	98.76	136.73
1730	3.35	3.77	138.07	146.45	112.71	128.23
1731	3.25	3.85	134.82	144.28	116.99	123.13
1732	3.92	2.99	115.16	159.73	127.19	121.44
1733	3.57	3.43	119.29	161.02	119.12	123.9
1734	3.99	3.77	141.74	128.37	100.84	129.13
1735	3.86	3.52	131.49	141.82	116.54	123.05
1736	4.59	3.85	125.6	154.53	108.35	119.61
1737	4.24	3.76	120.03	147.64	104.81	131.06
1738	4.17	3.6	129.16	155.7	116.1	91.26
1739	4.59	3.69	95.69	149.71	118.29	114
1740	3.44	3.41	114.71	128.98	120.31	136.32
1741	3.71	3.43	135.66	148.2	109.73	118.97
1742	3.59	3.11	120.04	153.69	123.19	129.04
1743	3.31	3.66	136.07	134.04	123.41	125.39
1744	3.88	3.79	139.1	140.71	115.62	111.69
1745	3.6	3.4	139.91	134.4	123.88	119.44
1746	3.57	3.57	125.13	157.52	115.88	110.94
1747	4.45	4.24	118.73	136.9	107.29	122.3
1748	4.49	3.37	120.49	148.13	113.55	126.15
1749	3.66	3.35	109.46	155.63	121.9	112.11
1750	3.94	3.71	117.8	169.99	116.67	102.81
1751	3.3	3.79	135.72	134.49	121.01	119.86
1752	3.62	3.73	117.73	139.28	126.66	123.72
1753	3.27	3.48	139.35	129.35	102.26	133.88
1754	3.86	3.92	128.08	153.74	115.55	120.3
1755	4.09	4.77	121.47	138.69	108.23	124.64
1756	4.12	4.84	132.59	145.22	124.62	114.23
1757	3.99	3.83	130.32	147.13	114.07	125.3
1758	4.92	3.54	105.47	168.02	127.22	109.25
1759	4.45	4.49	102.89	143.81	135.76	99.94
1760	4.16	4.42	112.09	148.65	99.44	118.38
1761	4.49	4.31	112.79	149.78	121.68	99.69
1762	4.58	3.27	108.34	159.75	136.3	108.57
1763	4.07	4.25	123.84	152.78	111.53	118.27
1764	3.39	3.94	134.79	143.22	119.68	110.46
1765	4.65	3.58	113.16	168.26	123.46	108.86
1766	3.7	3.27	112.14	147.06	140.09	119.97
1767	4.08	3.52	113.2	151.6	111.36	127.64
1768	4.42	3.14	105.86	160.72	107.77	106.19
1769	4.16	4.43	118.23	151.16	129.17	106.82
1770	4.13	3.53	119.41	163.51	113.3	113.68
1771	3.32	3.8	121.7	140.61	127	121.92
1772	4.31	4.58	117.14	172.7	115.76	117.84
1773	3.27	3.95	117.96	143.47	129.2	108.23
1774	3.86	3.94	110.89	155.82	112.47	120.78
1775	4.34	3.54	128.56	151.13	122.21	116.88
1776	3.85	4.84	133.16	141.09	100.33	131.4
1777	4.9	4.47	112.91	128.44	90.67	122.87
1778	3.44	3.94	111.6	156.7	118.74	117.97
1779	4.37	4.15	116.98	171.16	111.94	95.2
1780	3.58	4.55	129.24	152.19	115.79	106.53
1781	4.44	3.83	96.51	153.5	123.86	110.26
1782	4.38	3.47	111.26	161.62	128.86	120.45
1783	4.33	3.47	124.97	156.87	109.6	119.42
1784	4.07	3.77	130.58	153.82	113.75	116.29
1785	5.1	3.55	119.68	142.84	117.14	101.38
1786	3.88	3.43	126.99	151.04	120.49	113.88
1787	3.25	4.81	134.15	141.62	116.49	129.96
1788	4.25	3.73	120.17	161.1	110.42	122.95
1789	3.95	3.16	124.3	154.49	116.86	114.5
1790	4.69	4.1	125.02	171.39	102.73	109.9
1791	4.6	4.05	128.69	155.15	98.91	111.83
1792	3.55	3.28	131.05	137.62	116.15	125.5
1793	4.27	3.32	127.87	153.03	116.5	116.39
1794	5.08	3.49	107.97	169.02	115.66	113.98
1795	4.64	3.93	109.89	165.64	115.66	121.08
1796	4.27	3.14	126.05	156.12	122.03	120.88
1797	4.56	3.53	102.94	159.42	125.23	109
1798	4.05	4.23	123.09	153.45	117.21	105.73
1799	4.78	4	115.77	171.11	111	108.74
1800	4.82	3.46	109.86	159.79	123.57	111.83
1801	5.42	4.92	119.05	152.34	106.86	105.81
1802	3.99	3.31	109.32	152.45	118.46	115.37
1803	3.87	3.93	121.69	142.94	126.25	106.33
1804	3.72	3.65	109.2	157.02	128.61	121.04
1805	3.91	3.5	121.86	162.39	126.55	123.02
1806	4.26	3.96	120.69	165.42	119.62	120.68
1807	4.5	3.71	117.19	165.94	136.96	121.32
1808	3.64	3.72	120.08	146.38	118.62	120.71
1809	4.35	3.78	115.58	157.07	116.27	107.69
1810	4.13	3.5	105.06	160.14	120.76	111.91
1811	4.28	4.17	110.32	166.26	133.8	110.25
1812	4.5	4.03	100.89	140.65	153.83	94.27
1813	3.47	3.4	102.99	129.1	147.61	111.44
1814	4.82	3.94	85.3	129.67	150.59	93.95
1815	4.06	3.95	104.37	138.8	137.01	103.98
1816	4.11	3.74	115.8	164.23	126.27	108.51
1817	4.8	3.9	93.22	132.61	144.72	96.15
1818	4.21	4.02	109.68	178.61	125.1	104.17
1819	3.37	3.7	109.95	155.13	140.61	117.33
1820	4.25	4.11	115.66	149.46	131.13	99.52
1821	3.99	3.56	107.5	137.68	111.15	124.02
1822	4.36	3.46	112.48	157.41	125.4	104.24
1823	3.95	3.09	112.09	153.61	133.02	126.9
1824	3.9	3.77	131.43	145.2	125.33	130.09
1825	4.29	3.97	128.97	156.73	118.63	120.21
1826	4.03	3.96	127.54	151.92	109.99	122.54
1827	4.06	3.62	131.03	144.46	111.05	116.82
1828	4.28	3.61	125.32	154.87	103.82	114.75
1829	4.25	4.27	124.07	139.34	93.79	126.16
1830	3.58	3.87	135.08	132.26	119.27	129.74
1831	4.5	3.7	129.33	158	100.35	113.21
1832	4.14	3.32	117.57	154.91	114.33	118.06
1833	3.4	3.19	112.23	136.93	117.78	127.88
1834	4.08	3.4	118.58	152.29	129.33	138.49
1835	3.69	3.45	123.94	149.32	126.97	116.45
1836	3.38	3.38	127.3	132.77	118.71	134.27
1837	3.53	3.77	138.88	134.14	127.55	125.97
1838	3.56	3.31	123.33	125.32	119.65	139.49
1839	5.03	3.34	106.51	154.73	120.58	102.99
1840	3.79	3.03	119.82	137.39	132.91	123.97
1841	3.68	4.36	136.02	143.96	118.67	114.24
1842	4.53	3.61	105.31	167.29	141.52	101.44
1843	4.78	3.55	101.35	149.5	141.44	98.74
1844	4.44	3.99	113	174.48	119.66	110.81
1845	5.16	3.88	119.35	167.78	123.81	102.07
1846	4.44	3.49	123.32	156.06	129.48	108.78
1847	3.77	3.32	130.81	152.95	114.86	119.67
1848	3.82	3.42	127.23	145.07	127.42	109.42
1849	4.13	4.81	116.72	151.25	114.22	116.44
1850	4.05	3.78	126.96	144.75	124.29	121.94
1851	4.52	4.16	131.24	162.93	118.23	103.36
1852	5.24	5.48	105.51	110.73	132.63	88.1
1853	3.87	3.65	105.38	145.6	110.18	126.51
1854	3.58	2.98	113.4	151.47	141.81	131.58
1855	3.73	3.74	121.88	147.34	134.32	113.56
1856	4.49	3.37	106.65	151.22	112.71	109.26
1857	3.34	4.03	131.95	139.44	132.76	108
1858	3.82	4.4	134.02	148.56	124.55	108.7
1859	3.92	3.53	126.14	147.78	120.79	114.51
1860	4.94	3.57	109.15	131.03	121.94	131.32
1861	5.77	3.58	112.86	136.77	116.12	109.33
1862	5.05	3.4	110.51	156.55	128.37	123.05
1863	4.82	3.66	116.06	137.84	123.22	121.06
1864	4.26	3.36	111.16	165.97	134.12	113.02
1865	4.64	3.92	120.57	163.09	123.55	105.37
1866	3.96	3.83	127.49	153.79	112.69	117.68
1867	4.31	3.93	124.19	156.93	127.47	109.08
1868	4.67	4.16	128.89	157.44	124.31	109.79
1869	3.71	3.65	136.27	132.94	130.35	122.95
1870	4.1	4.06	119.9	129.37	117.65	127.88
1871	3.96	3.41	112.8	148.93	119.01	122.59
1872	4.15	3.63	112.06	130.05	121.97	132.32
1873	3.74	3.48	137.54	142.15	121.93	118.88
1874	4.08	3.48	113.38	154.35	108.72	139.08
1875	3.28	3.41	133.59	124.11	136.68	119.68
1876	4.27	3.31	123.21	142.01	119.69	118.56
1877	4.07	3.32	106.54	147.85	126.13	118.16
1878	3.97	3.58	128.81	142.97	134.59	122.02
1879	4.05	3.17	110.95	131.02	133.57	131.89
1880	4.78	3.31	115.75	155.03	114.06	114.21
1881	3.51	3.34	108.7	143.07	133.67	131.56
1882	4.86	3.9	119.75	149.71	131.12	101
1883	4.48	3.66	121.6	160.97	128.56	108.44
1884	4.18	4.5	131.71	143.48	119.41	123.06
1885	4.72	4.1	123.31	122.92	140.52	104.29
1886	4.25	4.23	136.6	146.59	121.01	128.49
1887	3.97	3.96	121.38	143.21	142	112.67
1888	4.54	4.28	140.44	144.6	111.72	121.08
1889	5.16	4.07	103.21	165.82	124.16	96.82
1890	6.02	3.71	103.85	165.19	122.41	98.58
1891	4.22	3.71	124.56	135.34	118.58	136.9
1892	3.73	3.34	117.18	135.13	118.06	128.5
1893	4.28	3.22	122.57	150.18	132.45	111.52
1894	3.48	3.46	125.44	135.07	116.8	130.5
1895	4.08	3.33	111.33	135.62	109.15	131.55
1896	3.14	3.78	133.26	138.73	122.41	112.12
1897	3.99	3.55	124.86	136.75	132.65	113.6
1898	3.88	3.92	123.55	135.78	116.7	135.29
1899	3.36	3.63	136.84	134.26	134.69	118.17
1900	3.8	3.6	109.11	145.65	124.34	116.57
1901	3.53	3.4	126.87	124.53	121.26	144.23
1902	4.63	3.69	120.74	136.37	106.96	138.48
1903	4.43	3.32	111.68	150.9	126.66	121.87
1904	4.16	3.7	122.13	148.96	119.47	115.16
1905	3.95	3.13	115.04	134	122.16	132.13
1906	4.11	3.83	117.69	134.19	119.83	114.2
1907	4.27	3.9	131.17	136.07	95.95	130.32
1908	3.6	3.76	118.87	134.51	117.05	136.33
1909	4.05	4.53	115.76	164.59	126.16	106.6
1910	3.78	4.73	143.7	138.45	108.08	132.3
1911	3.86	3.19	118.08	140.54	125.88	139.94
1912	3.57	3.81	151.82	125.41	112.84	131.41
1913	4.66	3.49	120.31	141.1	111.82	123.57
1914	4.4	3.82	116.34	150.75	123.14	126.2
1915	4.7	3.63	106.95	138.18	111.5	119.05
1916	5.37	3.56	100.59	149.51	122.29	101.38
1917	4.23	4.63	135.72	143.58	121.16	118.95
1918	3.93	2.99	123.29	141.57	118.77	129.05
1919	5.62	3.33	113.01	145.52	112.12	116.64
1920	4.1	3.81	112.34	134.07	103.89	133.84
1921	3.98	3.49	137.6	134.63	118.82	135.3
1922	3.84	3.48	131.14	127.52	109.92	128.98
1923	3.85	4.82	127.61	118.01	94.9	139.52
1924	3.88	3.91	131.64	133.94	110.8	135.64
1925	3.69	3.35	125.57	123.43	116.12	138.39
1926	4.66	3.4	114.6	168.11	147.22	103.96
1927	4.47	3.6	111.62	162.83	107.83	115.32
1928	3.61	3.67	127.02	136.47	120.65	118.74
1929	3.89	3.79	131.65	132.24	140.2	125.61
1930	4.43	3.57	117.41	145.69	116.24	112.58
1931	4.42	4.19	139.13	138.76	113.3	136.51
1932	5	4.24	102.81	129.85	93.48	138.1
1933	4.76	2.85	128.09	149.95	121.21	127.84
1934	4.46	3.53	108.52	136.91	113.46	127.86
1935	5.28	4.49	129.41	128.56	103.8	131.99
1936	4.37	3.58	136.8	129.64	105.69	130.17
1937	3.58	3.76	144.52	114.29	114.84	123.39
1938	3.35	3.71	149.79	112.62	120.76	129.52
1939	3.95	3.89	167.46	102.01	122.52	128.08
1940	3.34	3.94	161.4	104.55	108.49	126.9
1941	3.13	4.24	171.76	100.1	112.77	127.43
1942	3.49	4.35	165.77	100.92	117.03	125.64
1943	3.92	3.66	151.49	118.29	118.06	130.93
1944	3.7	4.47	151.97	101.05	113.18	124.79
1945	3.23	3.55	141.58	115.8	113.71	144.46
1946	3.19	3.81	148.88	108.07	116.24	129.2
1947	4	3.42	128.19	115.7	138	116.56
1948	3.35	4.6	165.49	109.45	114.68	141.34
1949	3.31	3.44	149.13	114.71	136.93	128.52
1950	4.13	4.77	135.41	117.87	121.42	92.75
1951	4.13	4.08	140.02	117.14	113.57	113.92
1952	3.38	3.82	117.22	119.51	108.03	119.57
1953	3.82	3.45	146.56	122.35	123.52	115.35
1954	3.61	4.23	156.23	105.85	113.89	125.37
1955	3.33	3.9	159.6	108.51	119.99	130.8
1956	3.89	3.26	129.22	124.63	128.49	113.61
1957	3.67	3.79	137.73	113.29	138.55	114.87
1958	4.02	3.85	151.69	125.94	115.89	122.54
1959	3.65	3.54	137.86	133.94	121.5	113.93
1960	4.48	3.33	127.41	136.94	136.06	111.14
1961	3.84	3.61	145.72	123.82	131.97	135.49
1962	3.34	3.54	154.25	119.94	116.67	124.62
1963	3.82	4.59	146.13	129.48	118.7	110.98
1964	4.21	4.47	121.88	114.66	143.84	102.6
1965	3.95	4.44	139.2	123.29	134.65	110.51
1966	3.45	4.67	134.77	131.26	132.68	106.3
1967	4.1	4.24	139.23	135.05	132.06	95.64
1968	4.55	4.31	134.14	144.02	131.05	105.84
1969	4.77	4.87	149.77	124.89	118.46	103.43
1970	4.18	3.57	134.6	135.68	126.94	111.6
1971	3.99	3.81	143.19	119.73	132.54	113.48
1972	5.05	3.53	120.19	154.76	135.65	115.53
1973	4.58	4.63	146.93	133.82	131.78	105.71
1974	5.48	5.07	124.17	140.15	125.56	90.39
1975	5.37	4.35	140.4	151.89	119.19	106.59
1976	5.9	4.81	100.46	131.8	136.59	95.44
1977	5.6	4.19	111.83	137.08	139.2	91.92
1978	5.48	4.76	105.23	121	151.5	101.6
1979	5.36	4.54	102.94	119.35	137.08	108.49
1980	5.68	4.93	99.46	121.95	126.1	94.66
1981	5.34	4.7	110.53	115.22	138.7	93.28
1982	5.4	4.53	109.9	132.01	137.91	94.32
1983	5.93	5.33	102.85	116.03	131	93.54
1984	5.64	4.3	105.81	130.51	135.09	105.51
1985	5.99	4.86	93.45	118.61	139.07	81.98
1986	5.62	5.09	104.56	121.09	131.67	91.09
1987	6.63	5.23	106.58	141.18	124.68	86.05
1988	5.35	3.78	124.11	151.23	128.46	104.18
1989	4.83	4.71	129.87	151.72	132.15	103.14
1990	5.39	5.48	123.57	135	141.26	93.09
1991	4.44	4.6	141.01	121.51	132.28	105.3
1992	4.62	4.15	124.77	119.32	137.25	105.82
1993	4.34	4.39	138.59	136.06	123.95	104.95
1994	4.71	4.12	122.64	163.77	135.87	94.38
1995	5.1	4.23	112.75	174.94	133.8	94.03
1996	4.47	4.2	120.53	127.33	136.36	99.85
1997	4.33	3.93	137.3	134.9	137.81	114.06
1998	3.6	4.11	146.2	128.79	136.06	112.54
[truncated: 3,001 more rows]

## Sheet: comp5_dist_angles
Frame	d1[ALA249=O---Br]	d2[ALA920=O---Br]	theta1[C-Br---O=ALA249]	theta1[C-Br---O=ALA920]	theta2[ALA249-C=O---Br]	theta2[ALA920-C=O---Br]
0	4.74	3.36	122.19	142.03	135.07	106.13
1	4.77	3.57	113.6	99.59	146.54	97.22
2	3.47	4.56	140.01	110.14	110.61	127.46
3	4.88	3.71	126.69	120.28	133.48	120.95
4	4.51	3.41	127.46	129.68	127.64	119.73
5	4.42	3.27	136.22	135.63	128.15	123.95
6	3.66	4.16	144.03	128.85	110.24	125.06
7	3.79	4.16	140.83	138.04	107.06	120.51
8	3.87	3.35	125.56	128.44	129.31	125.38
9	3.43	3.49	130.38	123.59	138.77	115.81
10	3.74	3.85	139.55	127.81	127.43	127.03
11	3.68	4.19	133	136.12	121.87	119.73
12	3.6	3.56	115.19	147.07	126.08	135.59
13	3.75	3.38	122.11	133.35	107.65	145.3
14	3.05	3.74	120.73	149.35	129.47	115.67
15	3.19	3.91	138.08	132.26	127.19	133.9
16	3.86	4.04	135.54	142.62	117.5	118.09
17	3.97	3.79	107.46	156.26	126.91	127.86
18	3.63	3.76	114.18	154.87	123.58	128.46
19	3.6	3.4	118.33	130.35	132.22	123.58
20	3.91	3.7	111.56	146.48	114.79	139.21
21	3.41	3.74	116.84	147.27	116.37	126.8
22	3.94	3.51	114.57	153.8	114.78	125.27
23	3.58	3.4	125.28	147.11	116.41	126.96
24	3.83	3.41	109.91	148.17	119.73	128.96
25	3.67	3.94	115.31	164.57	115.11	114.39
26	4.08	3.48	108.39	152.35	121.37	119.35
27	3.57	4.01	133.75	130.97	125.47	119.36
28	3.47	3.72	115.8	145.2	111.96	126.2
29	3.6	3.95	123.21	133.46	127.45	123.22
30	4.05	5.19	108.4	128.08	107.55	128.95
31	3.6	3.31	100.77	160.77	143.62	112.56
32	3.43	4.15	126.15	143.58	134.17	119.78
33	3.17	4.34	131.53	142.02	123.73	122.41
34	3.22	4.2	137.83	126.9	123.51	115.29
35	3.36	4.72	139.26	138.2	133.58	107.98
36	3.7	3.26	113.86	156.27	137.44	108.76
37	3.88	3.7	128.31	135.53	119.33	120.8
38	3.32	4.26	136.77	129.24	114.88	113.31
39	3.7	3.67	129.86	134.05	136.71	110.44
40	3.53	4.65	136.74	113.42	113.58	116.73
41	4.43	3.27	125.01	132.75	135.54	112.38
42	5.59	3.76	114.55	151.85	132.97	97.51
43	4.22	3.61	129.9	141.1	140.42	106.87
44	4.15	3.48	127.07	144.95	136.21	113.75
45	3.75	4.38	151.2	116.93	139.13	118.65
46	5.04	3.55	138.98	147.43	137.43	109.32
47	5.29	3.98	134.35	140.82	126.83	110.32
48	5.22	3.83	134.76	143.23	129.39	107.89
49	5.29	3.73	143.43	135.9	136.53	119.15
50	5.49	3.77	137.81	141.83	125.62	117.79
51	4.93	4.27	143.42	134.16	129.85	110.24
52	5.26	3.91	145.87	118.33	118.03	116.25
53	5.55	4.5	138.95	135.42	118.24	106.99
54	4.9	3.34	129.44	137.56	117.53	118.16
55	5.23	3.62	133.77	145.03	127.25	109.17
56	5.24	3.26	130.64	145.8	134.41	113.99
57	5.36	3.45	128.88	141.73	134.25	114.89
58	4.5	3.58	142.66	124.72	112.59	122.34
59	4.97	3.56	139.31	140.21	137.34	113.76
60	5.55	3.73	131.28	142.8	129.74	110.17
61	4.01	4.95	158.47	110.67	111.13	118.61
62	5.52	3.67	129.68	144.03	134.33	103.32
63	4.44	3.29	132.21	128.28	140.21	124.96
64	4.28	3.95	132.56	132.22	112.5	123.52
65	4.43	3.75	141.75	133.64	122.03	116.69
66	4.02	3.53	124.52	144.31	127.21	110.05
67	4.17	4.32	127.37	126.5	110.71	118.43
68	5.74	4.82	123.32	127.43	121.06	101.79
69	4.43	3.9	138.88	119.46	114.56	119.01
70	5.16	4.35	137.24	136.14	116.08	104.87
71	5.01	3.61	133.43	128.97	131.55	117.29
72	5.02	3.5	135.72	142.96	132.93	115.6
73	5.41	3.88	129.4	149.12	120.67	103.54
74	4.82	3.15	135.72	148.68	139	110.74
75	5.27	3.15	107.82	130.21	123.85	125.69
76	4.83	3.55	151.59	124.08	124.45	110.89
77	5.03	3.09	128.87	137.85	120.93	121.13
78	5.8	3.57	153.26	138.1	131.49	108.71
79	5.63	3.23	144.91	132.41	128.7	118.41
80	5.41	3.37	124.25	139.29	128.25	116.83
81	4.66	4.03	151.51	128.01	127.02	118.08
82	5.69	3.52	129.05	130.25	125.3	129.2
83	5.39	3.31	133	136.69	112.66	116.99
84	5.96	3.25	108.53	137.61	112.68	118.42
85	6.28	3.47	114.87	126.79	129.31	117.77
86	5.41	3.73	145.63	128.46	116.06	130.4
87	5.37	3.47	136.27	140.94	119.85	112.55
88	4.78	4.1	145.43	127.62	109.02	121.27
89	5.7	3.73	115.17	120.87	129.27	112.34
90	4.82	3.68	118.46	115.22	118.35	121.78
91	4.07	3.18	144.12	134.29	127.62	113.63
92	5.39	3.43	129.23	143.35	132.95	109.63
93	5.16	3.61	137.31	154.14	128.38	101.26
94	5.58	3.39	140.58	138.98	133.06	112.6
95	5.09	3.45	139.62	123.79	127.72	133.02
96	4.52	3.77	150.66	133.3	133.55	101.93
97	5.48	4.22	146.51	134.68	119.13	117.19
98	4.55	3.91	139.52	119.62	122.37	121.85
99	3.81	3.63	145.84	129.33	119.05	126.54
100	5.42	3.31	133.77	139.66	127.04	112.41
101	4.94	4.54	130.73	128.38	111.17	120.72
102	4.3	3.93	141.75	133.53	126.64	109.98
103	4.81	3.33	135.97	128.61	124.2	128.23
104	3.63	4.85	138.71	116.67	112.79	128.14
105	4.43	3.45	112.58	124.01	123.77	131.3
106	4.13	3.92	129.11	126.91	118.84	120.03
107	5.34	3.33	123.56	137.01	109.2	117.29
108	3.93	4.11	139.17	116.75	118.94	125.68
109	4.26	3.58	136.21	119.51	103.12	130.91
110	3.44	3.73	160.5	113.92	121.68	115.9
111	3.86	3.68	149.81	121.92	130.11	126.84
112	3.24	3.55	152.58	105.92	132.68	135.25
113	3.77	3.33	142.48	119.83	115.56	131.96
114	3.7	3.48	144.79	120.76	139.23	121.05
115	3.64	3.77	159.78	106.14	140.11	121.47
116	3.61	3.25	150.74	127.15	127.17	122.95
117	3.93	3.51	144.68	113.29	125.58	106
118	3.9	3.55	151.14	112.82	133.88	116.67
119	3.17	3.23	143.66	118.88	118.98	125.99
120	3.73	3.7	141.07	126.37	124.58	128.93
121	4.32	4.32	153.37	91.5	114.79	131.68
122	4.21	3.27	146.78	127.36	143.87	113.88
123	4.1	3.5	154.9	105.56	132.21	105.1
124	3.83	3.41	163	95.34	129.73	134.21
125	4.16	3.34	148.18	101.13	140.08	132.68
126	4.28	3.42	135.33	124.24	130.68	102.91
127	4.02	3.42	146.45	124.19	123.22	114.09
128	3.67	3.84	169.87	90.63	126.1	132.65
129	3.98	3.67	145.78	95.49	125.57	116.61
130	3.79	3.19	147.91	117.48	125.14	123.43
131	3.63	3.73	167.32	101.86	122.25	141.9
132	4.25	3.6	147.42	121.4	128.36	102.13
133	3.67	3.75	164.94	102.24	129.32	130.44
134	3.87	3.19	146.12	112.72	143.68	130.08
135	4.33	3.62	157.36	117.48	130.08	119.84
136	4.23	3.39	154.75	111.18	138.16	130.28
137	4.58	3.42	144.99	114.13	143.4	109.86
138	5.25	3.2	137.97	110.88	129.68	111.28
139	4.72	3.35	144.78	113.44	145.75	119.67
140	3.98	3.09	136.07	112.7	144.62	120.92
141	4.35	3.33	143.53	127.79	121.52	118.68
142	3.81	3.45	148.92	100.54	125.58	130.08
143	3.77	3.58	163.51	108.17	119.96	132.11
144	4.65	3.33	143.06	126.57	125.77	112.73
145	4.75	3.6	139.83	132.03	136.73	109.82
146	4.69	4.16	138.97	112.62	138	101.29
147	3.35	3.38	145.67	106.43	115.45	127.82
148	4.02	3.31	147.23	113.27	141.16	127.28
149	3.44	3.13	152.19	110.57	135.02	126.06
150	4.36	3.54	131.58	129.13	128.19	110.47
151	3.62	3.09	143.01	108.29	142.68	129.1
152	4.37	3.53	150.42	124.03	135.91	114.93
153	4.32	3.24	149.57	120.46	128.31	115.99
154	4.87	3.23	140.39	129.14	143.57	100.76
155	4.43	3.69	146.7	121.73	136.69	115.27
156	5.01	3.37	141.09	132.08	139.84	105.21
157	4.39	3.54	148.78	105.53	118.85	132.76
158	4.59	3.66	152.53	119.66	125.42	127.25
159	3.79	3.69	152.19	114.96	126.59	115.6
160	4.33	3.27	154.75	113.93	136.13	135.19
161	3.79	3.8	155.19	112.71	123.68	106.07
162	3.91	3.34	145.81	113.04	132.83	135.19
163	3.84	3.96	155.2	116.94	117.25	114.65
164	3.73	3.31	144.25	121.37	123.53	122.84
165	3.88	3.46	153.99	113.17	129.12	129.15
166	3.63	4.07	166.74	102.43	128.08	120.82
167	3.93	4.15	159.88	113.57	128.28	120.22
168	4.02	3.21	146.47	123.08	139.85	113.56
169	4.52	3.61	150.51	116.88	112.58	125.26
170	3.97	3.32	135.16	128.44	123.13	119.07
171	4.1	3.7	172.48	108.48	113.98	122.35
172	3.82	3.98	159.8	105.39	114	115.24
173	3.77	3.4	155.46	105.91	113.1	119.32
174	3.87	3.21	157.79	105.66	128.84	121.1
175	3.93	3.09	140.53	112.08	147.7	112.9
176	4.36	3.09	145.84	121.86	113.49	115.2
177	3.45	3.48	159.08	102.05	121.65	119.68
178	3.68	3.56	156.19	108.24	126.25	125.82
179	4.03	3.35	150.78	120.83	124.66	109.56
180	4.34	3.4	148.72	114.49	121.32	109.33
181	3.37	3.73	163.59	106.3	114.16	131.56
182	4.01	3.13	137.23	122.71	130.19	109.03
183	4.09	3.25	155.22	113.83	124.04	113.07
184	3.47	3.5	161.35	110.92	130.22	110.8
185	3.93	3.89	159.94	111.94	121.17	107.34
186	3.91	3.62	149.39	127.22	129.77	110.19
187	4.44	3.58	133.5	129.8	120.93	119.85
188	3.8	3.43	170.77	106.95	112.77	136.5
189	3.6	3.41	147.44	119.61	133.7	125.11
190	5.13	3.58	141.49	136.9	133.54	108.7
191	5.21	3.37	147.8	113.96	135.57	117.07
192	3.79	3.73	137.81	109.38	149.15	103.19
193	4.37	3.46	151.05	118.18	145.11	118.58
194	4.09	3.49	144.99	109.2	145.15	116.28
195	4.5	3.47	151.71	106.27	120.01	135.27
196	4.32	3.07	137.94	110.96	144.34	118.91
197	4.51	2.97	138.77	133.86	140.22	118.97
198	4.81	3.96	138.23	119.84	139.69	102.09
199	3.59	3.77	147.81	124.74	127.87	131.72
200	3.78	3.75	145.17	125.26	134.92	110.34
201	4.27	3.71	146.1	124.53	138.88	108.82
202	5.8	3.54	137.06	154.94	126.82	100.69
203	3.9	3.35	154.6	106.72	129.63	127.95
204	5.36	3.65	138.95	120.49	113.96	135.63
205	3.88	3.6	153.04	116.7	125.46	132.04
206	3.69	3.25	143.97	115.82	132.72	118.92
207	4	3.22	145.74	107.29	141.73	128.86
208	3.67	3.59	153.53	106.35	123.12	121.53
209	3.94	3.3	149.55	111.41	140.47	120.03
210	3.73	3.52	148.55	115.92	129.6	114.04
211	5.26	3.83	138.37	130.28	140.01	102.87
212	4.34	3.35	144.28	130.28	130.93	116.82
213	4.65	3.22	149.28	127.54	134.57	104.65
214	4.31	3.91	144.83	105.59	134.94	112.18
215	3.87	3.43	154.37	116.11	112.31	134.08
216	4.14	3.38	148.17	124.92	133.26	112.78
217	3.86	3.62	159.08	118.06	124.9	131.78
218	4.38	3.29	139.3	118.13	128.54	114.59
219	3.7	3.66	158.39	94.32	127.39	131.38
220	4.01	3.56	151.87	110.05	128.32	115.74
221	5.17	3.14	145.56	131.11	129.61	113.7
222	5.36	3.34	145.77	133.39	131.28	101.6
223	3.89	3.14	148.9	125.78	136.02	125.85
224	3.62	3.17	147.64	114.69	131.5	131.15
225	4.32	3.8	152.44	127.6	118.54	115.61
226	3.53	3.75	144.96	123.24	118.57	117.74
227	3.76	3.88	160.4	114.35	115.63	119.91
228	3.85	3.63	143.47	111.85	116.15	129.07
229	3.9	3.34	145.75	130.04	125.15	121.79
230	3.28	3.37	142.62	128.04	130.73	115.68
231	4.08	3.45	147.1	127.69	127.9	103.99
232	3.34	3.62	151.62	117.02	134.4	116.27
233	3.74	3.36	150.09	105.86	112.31	128.99
234	3.84	3.94	157.25	120.44	121.5	112.95
235	4.35	3.4	150.91	127.71	121.82	116.96
236	3.75	3.36	135.08	131.95	118.49	119.06
237	3.5	3.18	166.66	111.47	120.57	120.24
238	3.92	3.24	152.55	110.18	115.47	123.79
239	3.15	3.37	142.99	122.54	128.07	115.38
240	3.65	3.62	162.29	106.57	111.6	130.33
241	3.6	3.27	147.35	111.88	131.97	116.04
242	3.17	3.79	149.25	112.6	127.49	111.83
243	3.37	3.92	166.31	100.23	114.37	126.83
244	3.99	3.15	142.34	133.87	125.64	124.48
245	4.02	3.43	151.58	110.7	111.88	104.34
246	3.41	3.57	152.88	116.45	123.34	116.55
247	3.59	3.31	144.89	120.6	132.5	127.84
248	3.72	3.42	151.63	122.49	117.56	117.49
249	3.41	3.68	151.56	108.84	136	116.18
250	3.72	3.69	147.15	116.98	128.68	120.87
251	4.15	3.68	140.66	126.84	112.32	120.32
252	3.58	3.35	135.07	124.21	141.06	113.76
253	3.73	3.46	137.82	128.03	123.86	115.41
254	3.85	3.23	152.35	112.91	109.59	128.84
255	3.8	4.1	157.32	123.98	127.26	107.19
256	3.61	3.58	157	105.12	124.87	129.11
257	3.96	3.57	154.85	119.65	117.29	115.25
258	3.41	3.48	163.41	101.74	124.57	114.31
259	3.6	3.3	157.74	111.93	126.72	126.63
260	4.26	3.14	152.66	120.14	117.85	112.18
261	3.5	4.29	144.95	109.2	113.69	132.77
262	3.44	4	156.28	107.25	123.39	107.42
263	3.21	3.26	150.88	103.46	124.05	136.2
264	3.55	3.82	153.3	115.4	118.51	123.34
265	3.87	3.61	147.83	125.53	137.66	110.78
266	4.77	3.69	150.76	111.64	125.93	108.16
267	3.28	3.63	149.45	109.71	114.06	131.46
268	3.74	3.68	152.28	123.18	120.14	109.28
269	3.78	3.3	139.97	122.82	125.94	121.58
270	3.58	3.71	159.29	112.77	114.01	119.59
271	4.21	3.85	134.17	118.65	109.12	125.54
272	4.15	3.9	154.69	111.4	125.71	126.97
273	3.14	3.35	147.25	108.14	127.98	129.68
274	4.64	3.39	130.13	140.6	117.34	108.29
275	3.42	3.3	148.68	113.67	121.69	120.63
276	4.55	4.21	140.26	112.63	141.94	104.28
277	4.15	3.21	142.99	114.34	141.08	118.4
278	3.31	3.7	146.64	115.09	126.64	121.33
279	3.16	3.27	147.79	114.31	128.9	130.65
280	3.39	3.34	151.74	107.29	135.8	135.55
281	3.57	3.45	148.69	107.71	110.46	135.86
282	4.05	3.24	127.02	132.65	128.43	124.12
283	3.82	3.63	143.76	131.04	126.76	113.52
284	3.75	3.17	131.29	116.09	131	113.97
285	3.16	3.64	135.14	128.55	126.63	118.36
286	3.62	3.52	135.32	129.61	132.28	103.75
287	3.63	3.22	130.73	135.18	128.22	109.72
288	3.63	3.17	141.17	113.83	133.08	115.45
289	3.49	3.47	139.15	114.82	137.34	133.93
290	3.3	3.5	147.67	111.47	116.29	139.62
291	3.5	3.52	156.74	117.05	130.75	128.39
292	3.46	3.16	139.52	118.7	137.08	123.57
293	3.74	3.22	138.75	108.52	109.14	131.29
294	3.93	3.83	155.65	109.19	107.43	143.86
295	3.48	3.35	140.2	131.05	126.47	118.61
296	3.51	3.1	144.42	120.98	132.38	122.79
297	3.69	4.2	160.5	119.26	135.07	108.47
298	3.73	3.9	161.93	112.05	115.88	114.18
299	3.34	3.38	141.63	123.69	134.29	127.36
300	3.51	3.71	165.3	120.39	122.04	120.41
301	3.17	4.02	148.94	120.65	125.24	124.9
302	3.46	3.57	138.45	122.72	147.9	108.83
303	3.47	3.82	103.87	110.01	111.69	137.29
304	3.51	3.51	157	113.83	111.68	128.52
305	3.53	3.42	156.3	117.3	111.34	128.34
306	3.47	3.43	154.82	108.58	122.79	127.87
307	3.99	3.92	146.63	118.42	119.36	106.72
308	3.47	3.39	145.33	108.84	141.05	116.13
309	3.47	3.23	138.38	126.15	100.22	121.79
310	3.92	3.64	139.29	136.1	126.2	116.35
311	3.88	4.43	170.1	116.64	107.88	122.46
312	3.22	4	154.32	104.17	119.14	126.13
313	3.59	3.88	154.41	116.03	125.96	119.25
314	3.5	3.8	163.19	118.54	114.36	122.71
315	4.16	3.62	151.05	133.29	126.28	114.43
316	3.58	3.65	144.7	118.96	126.58	109.8
317	3.72	3.78	150.15	117.84	111.88	111.71
318	4.26	3.55	140.19	132.09	133.94	103.06
319	4.02	3.53	153.21	117.06	119.26	118.17
320	3.36	4.11	172.82	107.64	117.74	124.19
321	3.96	3.31	135.62	130.1	115.48	123.95
322	3.31	3.38	140.22	119.39	128.8	120.54
323	4.02	3.82	147.73	111.81	135.95	106.34
324	3.59	3.21	132.55	125.59	141.26	122.08
325	3.69	3.3	144.48	123.13	126.41	134.28
326	3.35	3.45	149.95	114.25	139.13	117.2
327	3.3	3.45	139.53	130.25	126.99	131.1
328	3.73	3.2	137.67	129.05	124.64	125.37
329	3.9	3.68	132.81	111.04	143.81	107.17
330	3.47	3.7	148.83	115.71	112.27	131
331	3.59	3.71	155.74	109.05	119.64	115.46
332	3.4	3.43	137.19	123.14	119.3	133.8
333	3.3	4.01	134.89	122.18	116.44	121.8
334	3.35	3.41	153.63	108.8	126.58	110.28
335	3.62	3.13	137.06	114.27	145.99	106.71
336	3.25	4.11	168.55	101.49	115.96	117.93
337	3.6	3.53	149.47	122.46	130.86	123.41
338	3.41	3.84	149.48	127.38	125.17	113.74
339	3.75	3.59	144.14	129.55	126.56	109.43
340	3.44	3.54	153.56	121.9	107.83	124.1
341	3.23	4.27	155.85	120.87	113.45	118.55
342	3.43	3.11	137.12	121.08	122.64	130.54
343	3.94	3.83	148.09	120.06	112.61	122.14
344	4.36	3.72	152.71	124.61	114.35	115.03
345	3.86	3.53	162.46	114.43	115.28	138.98
346	4.74	4.82	173.58	125.74	115.11	120.29
347	3.38	3.58	144.79	122.09	116.24	123.01
348	3.36	3.89	144.88	123.31	113.92	125.31
349	4.67	3.46	126.4	153.38	123.19	113.44
350	3.62	4	154.98	119.51	111.7	136.73
351	3.61	3.5	147.04	127.75	127.47	104.6
352	3.72	4.01	149.42	131.72	116.35	112.57
353	3.5	3.28	141.92	124.89	120.28	125.85
354	3.62	4.19	151.71	134.25	107.46	124.29
355	3.3	4.01	153.22	124.95	116.18	122.63
356	3.56	3.56	148.11	126.73	104.85	109.89
357	3.58	3.56	152.2	118.67	130.55	122.4
358	3.95	3.76	151.81	123.52	115.83	122.68
359	3.58	3.58	146.58	116.48	123.39	112.59
360	4.05	3.48	147.55	127.09	116.7	106.07
361	3.51	3.61	148.92	118.82	127.92	115.63
362	3.86	3.51	148.56	128.49	126.65	112.95
363	3.98	3.53	150.84	119.68	117.95	122.8
364	4.46	3.59	151.02	121.07	121.12	104.9
365	3.56	3.58	154.86	111.79	126.24	104.81
366	3.8	3.53	141.57	115.36	133.8	102.71
367	3.53	3.46	151.99	117.47	122.32	115.79
368	3.59	3.35	157.29	120.4	116.1	126.88
369	3.57	3.93	158.41	104.41	130.56	126.43
370	3.47	3.52	148.15	114.89	129.63	117.21
371	3.63	3.51	155.2	112.71	130.38	121.08
372	3.97	3.6	140.55	108.38	113.33	111.71
373	3.59	3.27	150.93	108.04	119.11	146.13
374	5.19	3.49	122.95	132.3	113.7	125.98
375	4.77	3.64	134.27	108.75	151.32	113.68
376	4.77	3.7	145.63	110.67	147.24	115.83
377	3.78	3.21	135.21	133.42	125.41	117.57
378	4.18	3.86	137.17	132.93	138.56	107.5
379	3.98	3.73	138.96	131.68	147.72	111.32
380	3.87	3.33	142.85	121.11	124.89	126.54
381	4.02	4.1	154.86	120.92	126.67	126.4
382	3.72	3.65	138.25	104.73	109.2	151.22
383	3.4	3.37	152.11	101.73	124.55	131.12
384	3.61	3.6	144.78	123.54	128.28	107.89
385	3.39	3.6	158.31	117	124.33	116.43
386	4.41	3.64	145.37	131.49	115.77	108.95
387	3.9	3.75	156.57	121.69	109.92	119.4
388	3.44	3.55	151.6	108.24	146.64	122.41
389	4.96	4.19	142.82	118.15	124.2	102.92
390	3.88	3.31	150.34	110.38	125.11	110.71
391	3.43	3.26	149.62	122.48	121.2	116.39
392	4.17	3.67	153.82	112.98	117.37	110.29
393	3.85	3.6	157.34	105.75	123.37	108.54
394	3.55	3.24	136.52	124.5	137.71	109.15
395	3.85	4.19	152.19	130.22	118.59	116.31
396	3.79	3.34	143.97	128.37	132.67	112.41
397	4.48	4.03	174.42	115.32	105.97	130.41
398	4.16	3.4	141.39	131.51	134.49	133.36
399	3.61	3.55	134.96	138.27	118.55	121.09
400	3.58	3.5	142.92	113.12	126.41	111.98
401	3.83	4.03	159.45	117.48	121.03	120.7
402	3.36	3.68	169.29	102.17	123.13	132.51
403	3.23	3.33	149.63	113.79	141.72	113.48
404	3.7	3.85	146.53	114.51	137.55	111
405	4.49	3.67	142.7	126.31	134.35	106.99
406	3.94	3.21	141.91	121.59	115.22	108.72
407	3.71	3.56	153.09	119.63	131.24	113.89
408	4.87	3.5	138.5	144.01	123.17	108.4
409	3.91	3.68	141.43	117.89	132.37	108.43
410	3.71	3.67	160.56	112.55	117.56	118.67
411	4.13	4.12	161.08	120.79	124.26	112.65
412	3.75	3.66	145.44	123.63	142.29	122.31
413	3.42	3.39	145.12	119.32	122.52	112.46
414	4.16	4.41	162.08	112.41	106.11	116.42
415	4.16	3.93	151.59	115.29	122.26	114.5
416	3.89	3.62	129.71	112.6	122.81	131.67
417	3.45	3.73	150.38	123.93	121.13	112.78
418	3.79	3.69	147.62	125.72	123.79	122.19
419	3.95	3.55	155.47	121.31	127.97	111.65
420	3.41	3.81	137.3	104.54	128.73	114.35
421	4.92	3.42	142.25	140.09	118.6	120.28
422	3.82	3.31	138.67	130.46	129.21	115.05
423	4.31	3.72	153.89	126.88	133.21	106.33
424	3.72	3.3	149.37	103.52	123.39	128.12
425	3.43	3.43	142.39	113.86	140.14	123.11
426	3.82	3.42	149.73	123.59	134.52	108.43
427	3.35	3.94	166.37	111.9	123.25	126.37
428	3.99	3.88	144.01	118.45	114.44	122.36
429	3.97	3.64	141.42	128.57	130.34	111.75
430	3.52	3.57	161.4	105.81	125.47	123.51
431	3.77	3.32	141.61	109.09	145.64	111.62
432	3.73	3.27	144.63	106.75	139.86	131.92
433	4.3	3.24	144.84	117.09	137.51	133.13
434	3.51	3.4	151.48	108.66	120.83	122.24
435	3.7	3.78	155.02	106.92	121.7	121.21
436	4.55	3.45	138.62	102.59	139.5	110.27
437	4.1	3.55	140.35	120.52	117.61	131.57
438	4.9	3.99	132.07	105.57	131.7	95.03
439	3.68	3.44	145.59	104.85	127.86	106.27
440	4.23	3.07	148.25	129.83	122.78	131.97
441	4.62	4.61	153.77	120.93	98.68	112.18
442	3.92	4.13	128.84	112.36	101.01	134.37
443	4.81	3.38	158.12	128.93	100.22	116.25
444	3.94	4.61	163.72	94.51	106.85	126.27
445	5.01	3.93	139.16	112.76	142.07	114.39
446	4.04	3.54	151.69	117.56	127.59	118.89
447	4.45	4.44	153.17	118.89	106.49	122.34
448	3.71	3.71	161.4	106.93	113.53	117.64
449	3.88	3.82	155.9	118.91	114.52	113.81
450	4.56	3.86	137.94	135.72	115.6	108.89
451	3.94	3.46	151.13	119.89	118.9	118.31
452	3.92	3.38	158.41	119.44	117.21	122.5
453	3.63	3.7	167.99	111.05	119.8	121.59
454	4.45	3.33	152.58	113.38	126.07	125.25
455	4.13	3.48	153.76	120.24	127.74	118.6
456	3.65	3.7	151.51	122.5	123.17	132.75
457	4.14	3.69	153.85	112.87	111.83	122.06
458	4.31	3.36	136.25	119.49	134.03	111.94
459	3.94	3.8	141.35	102.97	131.09	110.4
460	4.05	3.7	156.61	115.94	112.47	118.26
461	4.15	3.97	165.25	115.28	123.45	117.26
462	4.22	3.45	156.56	114.92	121.36	117.81
463	4.36	3.58	145.18	126.61	137.69	114.74
464	4.69	4.09	155.21	132.4	108.8	126.1
465	5.38	3.85	143.25	108.84	116.61	113.91
466	3.82	3.72	163.71	105.4	109.88	133.86
467	4.35	3.47	157.26	116.12	126.99	112.65
468	4.15	3.31	141.53	106.15	142.57	106.33
469	4	3.69	148.3	102.61	123.11	113.75
470	4.02	3.8	158.68	114.51	115.31	112.41
471	4.54	4.04	149.85	114.1	119.51	106.12
472	4.21	4.14	142.74	108.92	125.29	104.93
473	4.04	3.24	150.69	117.68	137.34	116.73
474	4.31	4.05	161.23	122.45	113.74	107.02
475	4.62	3.64	143.12	121.19	135.75	108.92
476	3.74	3.57	153.22	112.39	132.56	138.91
477	3.75	3.21	170.63	89.06	113.72	146.04
478	4	3.96	156.39	102.3	128.45	116.77
479	4.8	3.69	149.05	122.4	118.3	133.34
480	4.93	3.1	136.68	132.17	132.16	123.69
481	4.36	3.57	159.93	111.83	126.78	115.39
482	4.59	3.41	154.48	117.84	141.06	122.4
483	4.12	3.34	152.91	119.07	127.76	115.12
484	4.78	3.74	152.24	116.57	118.71	101.71
485	4.37	3.87	145.44	130.76	125.02	125.03
486	4.84	3.72	153.6	110.56	119.43	113.61
487	4.27	3.43	144.79	120.51	124.11	129.49
488	4.29	3.38	154.38	110.48	125.38	122.23
489	4.23	3.6	156.04	115.59	125.71	130.83
490	4.72	3.42	146.51	132.6	115	126.44
491	4.53	3.48	136.71	136.25	123.19	112.11
492	5.12	3.95	149.8	114.8	118.68	112.2
493	4.37	3.64	170.7	117.12	116.45	120.5
494	4.41	3.49	154.25	118.93	115.84	126.32
495	5.14	3.91	145.4	140.17	112.09	104.54
496	5.05	3.58	146.62	137.34	122	114.61
497	4.34	3.5	149	123.69	128.84	113.8
498	3.67	3.81	150.69	103.96	127.79	114.14
499	4.37	3.89	154.86	119.93	113.58	122.96
500	4.06	3.58	152.57	114.83	123.91	122.22
501	4.03	3.49	144.69	118.49	128.88	114.9
502	4.18	3.06	137.23	131.65	132.87	110.65
503	4.47	3.93	151.99	134.95	129.46	122.42
504	4.26	3.77	146.18	114.98	127.59	107.96
505	4.67	3.9	140.01	128.69	136.85	99.7
506	3.51	3.6	166.76	115.4	124.65	106.35
507	3.87	3.43	154.03	106.81	141.23	125.45
508	3.34	3.79	156.18	115.87	117.09	122.71
509	4.3	3.58	143.42	122.65	120.79	111.93
510	3.52	3.66	146.81	114.8	113.71	139.45
511	3.26	3.5	149.83	121.11	126.4	132.52
512	3.56	3.15	141.04	115.53	132.69	122.64
513	3.66	4.54	154.69	103.5	112.78	140.36
514	4.18	4.39	159.66	83.67	105.78	143.23
515	3.68	4.26	162.98	103.11	111.12	144.62
516	3.21	3.52	151.3	103.72	121.18	133.03
517	4.3	4.2	156.38	108.24	109	142.62
518	3.81	3.67	163.91	109.6	120.99	131.81
519	4.17	3.98	137.08	105.06	105.57	140.65
520	4.93	3.84	124.6	130.21	123.38	126.78
521	3.5	3.71	136.73	125.93	121.5	129.3
522	4.37	4.47	132.23	109.68	104.83	139.89
523	4.97	4.46	116.42	108.35	97.11	134.47
524	3.63	3.93	142.92	135.93	125.27	129.4
525	3.87	3.48	123.95	126.85	125.99	131.98
526	4.42	3.83	134.26	131.52	109.2	134.34
527	3.61	3.35	123.25	138.34	143.76	124.03
528	3.45	3.52	150.93	117.62	118.25	131.25
529	4.55	3.99	156.94	119.92	128.37	116.97
530	4.72	3.82	138.87	131.07	115.58	113.86
531	3.54	3.77	136.32	125.5	121.86	129.82
532	4.9	4.07	116.76	136.12	105.5	112.73
533	4.61	3.65	107.52	121.47	101.83	127.58
534	4.96	4.52	107.8	120.66	98.57	127.06
535	3.71	3.83	159.17	115.86	121.52	140.41
536	3.29	3.85	147.95	116.32	142.76	121.34
537	4.73	4.17	128.17	148.53	123.08	112.17
538	4.04	3.61	131.58	128.51	113.5	125.88
539	4.82	3.97	134.28	125.88	124.19	128.15
540	3.87	3.32	139.89	124.21	137.3	118.76
541	3.94	3.79	135.28	124	106.09	136.61
542	4.3	3.86	124.31	127.14	108.99	128.93
543	3.8	3.97	145.18	126.9	114.7	115.21
544	4.39	3.58	151.76	121.04	124.76	129.28
545	4.66	3.97	114.92	120.6	126.51	118.64
546	4.77	4.11	114.95	147.45	128.3	108.94
547	5.66	4.06	131.32	162.06	123.32	104.23
548	4.11	4.42	134.3	121.66	94.35	134.73
549	4.48	4.95	136.88	126.66	99.49	136.18
550	3.78	4.04	146.45	125.68	108.98	131.93
551	4.24	4.3	145.93	122.26	105.64	138.78
552	4.9	4.99	116.66	131.07	114.51	124.9
553	4.54	4.51	123.7	122.02	113.04	143.19
554	4.62	4.76	133.79	131.66	99.68	128.41
555	4.1	4.05	110.74	119.79	115.29	131.09
556	4.29	5.14	116.92	124.32	110.78	131.88
557	3.97	3.78	130.07	150.24	119.21	114.43
558	3.6	3.79	139.35	127.2	126.99	129.39
559	4.35	3.69	114.93	150.65	112.54	112.81
560	4.03	3.52	101.89	142.44	123.68	112.2
561	3.79	3.89	126.63	139.16	103.86	112.41
562	4.41	3.81	112.95	144.87	114.6	113.68
563	4.08	4.62	124.39	136.74	109.07	125.18
564	4.21	3.42	108	147.57	113.78	125.49
565	3.78	4.26	119.4	120.43	125.26	142.16
566	4.87	4.84	123.48	137.23	113.25	131.4
567	4.28	4.1	119.46	138.79	113.41	128.79
568	4.98	5.46	113.89	125.12	102.32	116.15
569	4.02	4.63	138.48	126.31	102.54	132.25
570	4.76	5.37	120.49	121.45	95.02	128.57
571	3.93	4.87	126.47	126.67	105.72	123.16
572	4.82	3.59	126.9	140.23	102.13	121.08
573	4.84	3.48	120.54	153.85	115.54	122.74
574	4.92	4.6	126.4	120.61	93.72	134.22
575	5.33	3.85	138.61	150.98	117.47	113.49
576	4.31	3.43	137.14	134.33	106.47	122.68
577	5.16	4.45	110.01	142.66	102.35	114.71
578	5.82	4.51	95.08	118.84	103.3	131.63
579	4.96	4.31	115.28	132.75	115.98	119.2
580	4.82	3.77	120.81	133.8	107.74	135.48
581	5.05	4.29	124.59	128.49	106.7	129.35
582	4.65	4.63	122.36	129.77	116.62	131.97
583	5.45	5.26	143.55	132.32	107.6	124.65
584	5.02	4.95	139.91	116.55	105.99	139.02
585	5.42	5.68	137.21	135.36	87.91	121.59
586	5.64	5.56	115.89	125.52	97.01	125.71
587	5.61	5.12	114.37	125.52	110.86	121.17
588	4.63	4.82	135.12	125.47	99.41	129.15
589	4.99	4.18	126.08	134.7	109.76	122.25
590	5.01	3.75	128.84	135.57	111.39	122.24
591	4.56	4.57	139.65	139.57	102.42	117.07
592	4.75	3.39	124.3	159.57	117.93	112.57
593	4.95	3.2	121.86	150.22	138.24	120.93
594	5.57	4.88	123.32	127.41	117.42	122.78
595	5.6	4.7	140.08	147.49	109.66	110.58
596	5.1	3.52	122.33	143.95	111.37	116
597	5.22	4.12	104.81	139.73	110.84	125.71
598	4.77	3.29	127.15	161.21	110.38	115.69
599	4.55	3.84	130.2	155.88	124.62	117.51
600	4.9	3.68	129.93	131.37	126.81	123.77
601	4.86	3.35	123.25	154.55	152.34	100.17
602	4.4	4.05	143.62	141.28	137.93	117.34
603	5.02	4.62	128.96	164.15	130.61	105.94
604	5.16	3.7	127.01	163.59	121.44	108.09
605	5.55	3.53	109.04	164.56	151.13	109.87
606	4.95	3.85	139.2	143.8	126.71	117.73
607	4.56	3.68	128.2	149.16	136.82	110.76
608	3.97	3.36	128.81	126.5	131.39	134.11
609	5.38	3.51	123.38	150.44	127.03	115.73
610	5.11	4.6	140.09	145.76	140.54	104.35
611	4.96	3.19	137.96	139.61	132.54	107.51
612	4.62	3.57	141.15	116.4	121.74	139.57
613	4.74	3.93	140.78	132.79	141.92	115.87
614	5.09	3.87	129.23	120.29	132.08	124.48
615	3.67	3.42	148.08	126.65	124.99	124.24
616	4.64	3.59	140.19	142.22	143.94	111.22
617	4.36	3.83	130.06	144.76	121.72	118.26
618	4.49	3.75	126.25	138.75	139.21	114.07
619	4.83	3.71	138.03	145.18	136.49	120.49
620	5	4.38	130.95	126.5	105.75	135.24
621	4.45	4.06	135.28	140.69	127.91	123.57
622	4.28	3.89	132.01	139.61	121.71	126.79
623	4.42	3.95	129.39	137.57	141.31	123.36
624	4.26	4.32	126.45	130.08	117.58	128.46
625	4.35	4.09	126.99	132.11	122.7	125.26
626	4.54	3.81	125.25	127.85	115.77	132.2
627	5.42	3.82	131.15	145.01	135.62	99.98
628	4.67	3.71	132.96	155.67	131.95	112.26
629	4.88	3.48	131.77	154.55	116.39	118.01
630	4.75	3.79	135.15	150.87	131.87	122.77
631	4.81	4.1	127.51	121.89	124.44	89.53
632	4.81	3.33	141.22	143.78	115.36	116.84
633	5.61	4.06	117.97	150.93	110.55	97.34
634	5.76	3.6	112.88	145.41	93.35	110.16
635	3.67	3.33	145.82	119.13	117.87	131.98
636	3.62	4.2	164.69	130.33	111.01	116.96
637	4.41	4.04	145.82	134.73	106.7	115.19
638	4.84	5.65	161.42	116.5	94.59	121.26
639	3.94	3.79	137.3	139.12	113.38	126.84
640	3.78	4.01	160.72	122.11	120.5	112.64
641	3.65	3.33	131.6	118.66	135.32	114.71
642	4.65	3.35	127.51	148.66	118.67	121.92
643	4.95	3.35	131.48	145.83	137.83	104.57
644	5.45	3.82	139.78	147.79	123.49	112.2
645	3.65	3.75	146.38	116	130.04	109.83
646	3.14	3.29	125.83	136.19	129.69	133.04
647	3.51	3.23	137.05	112.24	135.06	116.78
648	3.52	3.3	142.7	131.51	123.01	126.84
649	4.02	3.95	157.07	123.68	107.44	121.41
650	5.32	4.02	139.52	137.09	121.14	109.86
651	3.59	3.58	148.15	128.52	112.44	131.56
652	4.8	3.37	124.84	156.69	121.15	121.13
653	4.19	3.89	153.22	123.94	103.63	123.23
654	5.77	4.08	123.83	152.21	114.41	114.39
655	5.37	3.53	115.34	165.06	115.69	103.59
656	4.97	3.76	141.59	138.77	128.81	114.77
657	5.54	3.91	133.23	162.59	125.15	106.41
658	5.15	3.64	130.09	141.51	118	109.63
659	4.85	4.54	134.91	126.59	98.44	126.91
660	4.55	4.21	129.81	132.72	111.82	128.58
661	4.19	3.7	133.07	145.16	116.33	126.71
662	4.31	3.42	121.52	153.74	128.78	111.45
663	5.15	3.91	126.31	152.11	138.87	113.93
664	3.88	4.07	135.86	144.88	123.41	114.01
665	5.15	3.86	124.82	158.83	125.88	110.88
666	4.93	3.83	123.81	164.02	130.46	114.55
667	4.99	3.4	127	156.9	115.08	117.16
668	4.42	4.08	140.45	132.65	133.68	106.44
669	3.95	4.08	153.8	138.11	114.82	122.57
670	4.43	3.38	138.94	132.77	129.88	116.85
671	3.7	4.03	156.12	120.37	102.48	141.2
672	4	3.77	125.61	114.71	136.78	102.73
673	4.21	3.75	135.59	142.43	121.06	102.85
674	3.82	3.29	130.27	144.7	124.53	127.4
675	5.37	4.74	145.8	118.87	123.99	99.97
676	3.73	3.84	149.79	122.74	117.53	110.38
677	3.97	4.08	157.87	127.25	117.88	120.43
678	3.65	4.59	164.6	123.01	110.12	106.32
679	3.93	3.82	145.87	111.66	139.63	110.98
680	3.36	3.55	151.98	108.09	124.52	126.34
681	4.24	3.91	143.93	144.7	114.11	109.52
682	3.65	3.22	137.75	131.64	131.25	112.2
683	4.37	3.81	119.47	157.13	130.92	107.78
684	4.9	3.98	115.02	153.95	115.63	119.66
685	5.27	3.32	110.77	149.41	108.26	110.34
686	4.4	3.75	134.17	149.97	116.22	122.25
687	5.39	4.32	127.22	117.99	97.1	133.86
688	3.99	3.96	142.51	133.06	108.49	122.11
689	5.38	4.6	110.89	117.49	103.75	135.36
690	4.84	3.7	126.2	139.35	98.3	133.1
691	5.43	4.76	111.93	134.71	98.17	125.86
692	3.82	3.67	140.49	138.98	117.78	125.57
693	4.06	3.77	138.47	138.05	124.1	128.96
694	4.52	4.44	125.54	118.31	111.26	127.11
695	5.52	4.29	118.04	130.11	97	124.27
696	4.45	4.06	130.11	148.69	104.77	115.53
697	4.93	3.29	120.45	159.82	116.22	114
698	4.71	3.29	114.6	146.6	121.96	115.8
699	4.6	5.14	133.5	142.49	98.14	113.01
700	4.01	3.97	121.97	130.49	117.53	132.94
701	4.6	4.01	116.52	147.45	108.47	111.98
702	4.51	3.48	138.78	151.14	115.12	115.83
703	5.07	4.17	114.26	124.22	93.52	139.8
704	4.34	3.93	138.97	151.74	119.71	107.17
705	4.52	3.55	121.77	146.59	108.76	122.34
706	4.57	4.06	145.56	135.73	114.53	126.69
707	4.96	3.67	119.67	151.51	121.26	114.6
708	4.51	3.86	137.51	149.38	122.05	111.75
709	5.09	3.43	128.28	157.62	116.03	118.47
710	5.46	3.42	121.72	156.69	119.15	109.52
711	4.95	3.92	120.56	149.76	102.67	118.25
712	6.38	5.23	127.4	142.22	125.47	86.16
713	5.9	4.81	126.31	167.42	138.75	97
714	6.07	5.02	129.38	176.25	120.34	110.53
715	4.89	3.43	106.03	141.76	109.09	118.52
716	5.36	5.64	130.16	117.27	96.19	132.72
717	4.79	4.11	140	144.57	117.57	114.25
718	5.06	3.69	116.92	141.9	123.27	108.27
719	4.59	3.52	121.54	135.38	130.59	127.14
720	3.82	4.17	123.81	159.47	118.29	105.95
721	3.5	3.32	127.13	139.5	124.07	128.12
722	4.88	4.09	128.89	150.55	122.79	108.03
723	3.78	4.21	138.04	118.12	124.6	97.49
724	4.09	4.42	133.58	132.24	122.23	114.16
725	4.43	4.6	137.34	127.67	130.62	111.74
726	4.88	4.37	154.35	130.55	112.27	136.45
727	3.93	3.54	138.04	137.44	133.47	134.26
728	3.91	4.31	140.71	126.99	131.85	120.25
729	4.94	3.74	132.51	151.61	118.86	111.06
730	5.39	4.1	120.77	153.5	128.88	103.45
731	5.13	3.76	142.82	140.71	114.4	108.91
732	5.43	3.86	133.08	140.38	126.39	108.9
733	4.16	3.5	153.26	119.88	123.75	121.89
734	4.42	3.46	138.54	112.97	141.82	111.31
735	3.32	3.84	162.89	103.74	119.92	132.57
736	3.84	4.01	135.93	106.33	125.17	115.79
737	5	3.58	154.25	127.8	122.66	120.38
738	4.59	3.85	164.82	120.17	112.17	124.53
739	5.27	3.55	131.68	115.09	115.47	110.38
740	5.44	3.95	146.07	143.83	124.46	108.7
741	5.52	3.55	130.2	123.35	122.37	103.48
742	5.82	5.2	151.23	132.38	103.16	116.04
743	5.16	3.96	134.94	116.73	121.09	106.09
744	4.32	4.42	140.67	111.57	135.71	110.8
745	4.81	3.85	121	110.38	129.88	111.14
746	4.26	3.91	148.62	112.59	132.1	103.6
747	5.04	3.45	138.22	133.32	135.34	109.16
748	5.06	3.76	150.27	129.81	126.42	132.23
749	4.98	3.55	149.88	129.8	142.16	115.06
750	5.3	4.71	140.6	121.73	123.5	101.81
751	4.27	3.38	152.98	125.33	121.75	107.68
752	5.41	4.07	128.39	140.89	134.4	98.89
753	5.01	4.18	146.74	112.99	123	104.2
754	4.73	3.57	137.93	133.89	132.35	109.37
755	6.14	4.67	121.78	115.42	115.23	96.68
756	4.62	3.56	147.87	127	117.64	128.1
757	4.56	4.59	134.66	110.75	126.26	125.62
758	3.79	3.67	156.91	127.61	95.77	118.69
759	5.28	4.75	152.35	126.45	119.76	101.59
760	4.09	3.69	153.12	132.1	130.87	113.05
761	3.28	4.02	147.41	120.78	110.75	122.74
762	4.18	4.15	154.45	128.51	107.36	117.26
763	5.25	3.78	144.64	147.67	129.81	108.99
764	3.55	3.31	160.52	114.57	107.73	117.97
765	4.76	3.18	138.78	129.15	142.71	107.14
766	4.12	4	156.64	132.37	111.26	109.31
767	4.4	3.83	154.48	137.29	126.76	114.85
768	3.67	3.53	144.11	126.45	120.81	112.77
769	4.14	4.53	161.8	120.09	115.89	109.31
770	4.27	4.67	169.04	117.38	113.85	109.93
771	4.45	3.76	144.28	118.29	126.66	108
772	3.85	3.69	145.9	139.37	117.99	112.93
773	3.8	4.01	138.88	130.73	108.29	123.18
774	5.37	4.04	138.49	146.79	123.19	104.32
775	5.59	4.34	128.27	170.89	118.65	99.26
776	3.87	3.82	144.49	127.86	117.82	129.04
777	5.05	5.04	131.83	142.59	114.01	112.42
778	4.54	4.47	122.53	124.76	99.18	129.18
779	5.36	3.69	124.43	148.83	117.39	104.99
780	4.81	4.65	146.15	117.48	90.1	134.67
781	5.08	3.64	112.5	144.57	121.64	109.07
782	5.73	4.36	118.81	135.14	116.8	117.02
783	6	3.38	112.64	136.84	118.16	116.63
784	5.48	4.05	142.83	121.71	111.37	127.3
785	5.73	3.45	120.92	148.3	116.67	106.09
786	5.27	3.65	136.93	143.49	118.64	115.91
787	5.02	3.69	130.86	162.28	119.56	105.12
788	4.95	3.83	135.96	140.88	105.5	117.66
789	4.56	3.28	131.04	131.16	121.59	128.8
790	4.49	3.84	136.51	130.95	98.95	120.88
791	4.27	3.38	150.32	133.85	114.39	105.41
792	4.99	3.76	117.49	148.53	117.82	108.47
793	4.77	3.47	124.08	153.95	120.1	112.76
794	4.47	3.5	106.62	144.18	114.45	113.27
795	4.27	3.57	142.7	135.07	125.08	115.3
796	4.62	3.71	132.55	132.11	111.18	117.98
797	3.52	3.5	135.5	141.92	116.12	110.45
798	3.73	3.97	147.87	131.47	116.81	121.97
799	4.47	4.4	135.61	145.75	124.86	106.21
800	4.73	3.87	117.84	132.69	101.27	116.85
801	4.89	3.35	123.69	162.36	119.87	114.26
802	5.76	3.83	111.03	143.18	113.33	105.95
803	4.45	3.31	125.12	155.7	122.4	112.4
804	4.4	4.88	134.7	120.38	101.36	122.34
805	4.09	3.37	137.78	133.04	125.83	116.64
806	4.99	3.57	130.32	168.79	124.46	104.14
807	4.59	3.65	132.3	139.78	117.01	106.6
808	5.73	4.4	135.97	141.14	119.86	101.76
809	4.22	3.47	135.97	153.12	111.42	108.21
810	3.5	3.58	149.72	134.84	119.05	118.64
811	4.09	3.42	130.89	141.11	113.14	122.46
812	5.29	3.78	109.66	145.41	110.2	113.43
813	4.72	3.47	135.35	146.01	112.15	120.59
814	4.73	4.36	149.64	144.18	101.22	118.09
815	4.33	3.79	137.88	144.81	104.98	117.09
816	4.22	3.72	144.84	132.18	107.42	137.02
817	4.67	3.54	119.68	163.69	116.28	106.01
818	4.02	4.42	136.81	146.82	115.52	109.15
819	4.6	4.05	111.34	138.94	115.45	120.32
820	5.89	4.08	125.42	172.34	124.45	101.14
821	5.22	4.46	112.75	133.56	123.92	112.69
822	4.65	3.58	136.54	156.96	125.43	120.78
823	4.63	3.44	125.82	127.97	110.73	134.96
824	4.34	3.55	134.21	131.88	103.98	138.47
825	4.8	3.77	141.44	148.64	118.92	114.15
826	4.16	4.65	118.41	110.62	106.15	134.59
827	4.49	3.52	136.87	131.43	102.04	126.9
828	4.76	3.39	131.21	128.7	124.67	112.74
829	5.01	3.24	127.08	150.54	126.7	118.64
830	4.62	4.47	128.68	110.32	105.02	134.3
831	4.01	3.96	129.46	109.5	106.45	137.19
832	4.55	4.67	129.94	108.32	103.08	143.17
833	4.57	4.5	121.08	132.5	110.38	128.5
834	4.46	3.91	121.8	131.28	104.84	124.84
835	4.87	4.95	114.88	115.22	93.77	128.56
836	4.65	4.18	124.4	114.58	107.71	144.62
837	4.85	4.39	134.74	113.63	109.31	132.22
838	4.97	4.35	118.71	132.2	110.12	125.57
839	5.71	4.23	133.61	133.22	104.73	132
840	5.13	3.73	123.81	134.34	114.94	123.83
841	4.59	4.06	126.42	117.51	113.51	142.16
842	4.11	3.4	125.43	145.52	143.49	116.97
843	3.99	3.59	149.05	136.95	114.7	118.81
844	5.62	3.57	128.92	145.02	107.2	119.06
845	3.59	3.35	146.71	127.29	122.1	120.51
846	3.76	4.04	169.68	89.14	110.47	138.31
847	4.69	3.35	152.98	123.04	130.84	120.16
848	5.23	3.78	146.31	123.65	132.02	111.86
849	3.72	3.41	146.58	115.74	132.09	135.38
850	5.11	3.45	144.57	139.77	134.78	114.01
851	4.73	3.3	144.98	125.71	120.58	133.24
852	4.88	3.23	146.78	131.5	114.82	126.71
853	5.42	4.46	146.03	126.83	106.21	126.43
854	5.11	3.73	122.63	135.77	120.39	122.08
855	5.56	3.65	141.12	155.79	119.36	118.06
856	6.44	4.77	139.65	148.24	110.69	101.26
857	4.92	3.45	144.3	131.74	130.78	118.14
858	5.3	3.24	130.52	150.99	128.18	112.62
859	5.49	3.7	131.8	156.34	126.79	102.87
860	4.9	3.42	148.73	137.46	129.58	103.76
861	6.11	3.98	142.75	142.38	115.26	118.85
862	5.61	3.84	137.8	161.49	128.16	100.9
863	4.97	3.77	122.13	125.28	120.02	132.91
864	5.3	3.66	143.56	144.35	126.88	119.29
865	5.15	3.42	140.01	140.19	125.79	114.5
866	4.89	3.49	142.62	134.77	130.65	124.24
867	5.52	3.88	133.93	161.74	122.22	102.87
868	4.84	3.19	137.53	153.3	120.9	109.77
869	5.17	4.04	149.53	139.47	114.15	111.61
870	4.72	3.8	140.59	116.94	116.62	141.75
871	4.34	3.91	152.64	126.1	112.25	133.09
872	5.17	3.79	157.6	137.11	119.96	115.71
873	5.41	3.82	143.83	150.7	119.17	114.47
874	3.66	4.06	135.55	104.77	117.92	148.5
875	4.47	3.55	139.74	138.67	114.91	133.93
876	5.24	4.33	139.29	112.66	132.17	98.89
877	5.66	3.43	127.61	106.41	127.92	109.96
878	6.32	4.26	130.64	124.57	121.14	96.85
879	5.45	4.17	135.39	115.79	141.21	96.96
880	5.34	3.73	122.79	127.25	136.26	109.53
881	4.91	4.24	132.74	113.47	110.9	114.17
882	3.97	3.46	159.61	109.21	122.38	125.58
883	4.2	3.46	142.97	105.46	134.63	114.85
884	4.29	3.89	137.72	107.65	122.16	102.52
885	5.5	4.38	146.11	140.73	127.51	108.17
886	4.59	3.37	149.83	118.38	131.83	112.44
887	5.29	3.39	134.34	114.24	128.73	110.26
888	4.65	3.82	137	116.31	138.55	95.39
889	5.11	3.78	130.2	110.46	130.82	107.76
890	5.1	4.58	130.47	119.06	132.73	93.95
891	5.35	3.87	136.85	118.92	117.36	104.72
892	5.32	3.72	131.13	113.85	129.55	107.43
893	4.83	3.62	132.84	101.76	128.73	113.09
894	5.58	4.34	141.83	123.5	113.15	99.92
895	3.63	3.2	145	94.45	128.89	125.49
896	3.85	3.19	129.94	94.04	130.45	118.18
897	4.87	3.67	140.85	142.17	128.19	104.67
898	4.41	3.72	135.02	117.75	121.09	99.89
899	4.39	3.62	125.83	133.66	119.81	103.39
900	5.38	3.31	139.42	136.06	123.86	112.77
901	5.2	4.17	129.08	161.65	120.99	108.94
902	5.11	3.89	133.44	145.28	119.44	117.4
903	5.8	3.65	138.91	158.28	115.5	110.75
904	5.54	3.86	144.92	148.98	114.54	118.18
905	5.41	3.63	142.51	155.75	119.95	112.59
906	5.59	3.5	135.94	154.66	127.92	114.01
907	5.45	3.33	131.88	136.14	140	110.75
908	5.65	3.78	133.47	154	120.68	110.28
909	5.46	3.63	137.97	154.28	126.75	100.67
910	5.85	3.56	137.09	153.17	130.15	113.99
911	5.52	3.84	137.89	145.46	127.11	112.67
912	6.22	4.76	151.24	152.1	114.41	112.15
913	6.4	4.69	135.04	133.9	117.85	99.01
914	6.58	4.87	128.36	134.36	117.8	88.28
915	5.37	4.04	138.2	125.68	124.67	103.8
916	5.38	3.78	125.62	120.58	123.2	98.92
917	5.01	3.29	138.38	146.28	123.51	120.1
918	5.97	3.74	133.85	156.24	129.93	104.59
919	4.86	3.87	135.73	120.5	141.35	106.13
920	5.21	3.71	138.41	130.35	123.2	115.17
921	4.53	3.46	134.06	126.55	125.55	126.18
922	5.63	3.69	137.86	155.79	124.9	117.44
923	5.96	4.02	125.99	156.67	134.98	103.82
924	5.19	3.8	143.05	145.67	116.75	132.52
925	5.67	3.93	128.01	161.34	133.12	100.76
926	6.3	3.9	139.78	164.06	112.85	105.25
927	5.49	4.08	133.61	143.94	112.65	118.77
928	6.5	3.97	127.53	145.56	118.62	107.22
929	5.6	3.31	123.87	144.62	120.88	116.23
930	5.34	3.38	128.01	113.07	113.21	128.71
931	5.54	3.78	136.62	137.8	122.08	126.7
932	5.6	4.12	142.94	120.87	105.77	142.75
933	5.78	3.68	132.45	121.7	117.39	128.04
934	7	4.06	110.11	154.49	123.06	101.51
935	6.41	4.2	120.17	155.73	124.39	109.01
936	4.79	4.14	150.42	133.78	114.77	127.18
937	5.65	4.25	131.22	153.46	132.88	98.9
938	5.65	3.8	139.43	144.69	122.68	106.93
939	5.89	4.57	149.18	148.6	111.02	112.51
940	5.69	4.38	140.73	151.01	113.17	116.28
941	4.91	3.36	148.05	138.92	115.34	117.59
942	4.66	4	157.13	129.04	107.61	139.24
943	4.84	3.51	119.92	153.83	120.45	121.49
944	6.09	4.93	130.64	108.98	120.78	96.67
945	6.1	4.74	134.58	129.55	131.75	106.7
946	6.51	4.55	121.25	112.02	121.31	96.03
947	5.51	4.5	126.51	128.07	116.95	102.09
948	5.16	4.27	156.31	128.46	122.93	104.57
949	6.02	4.52	140.55	126.03	131.42	101.48
950	6.89	5.51	127.05	124.02	121.92	90.76
951	4.75	4.49	148.51	115.27	127.77	99.66
952	5.29	4.11	143.36	114.66	126.52	109
953	5.88	4.85	137.76	132.28	125.2	102.05
954	3.83	3.47	159.97	106.97	118.23	130.15
955	4.02	4.14	163.35	123.58	122.22	117.82
956	4.32	3.96	168.96	121.14	119.84	107.42
957	5.98	5.12	114.77	106.42	129.88	84.42
958	4.53	3.86	147.38	105	117.41	102.15
959	4.65	3.78	152.66	126.15	110.97	112.55
960	5.36	4.1	141.59	117.46	119.1	101.69
961	4.39	3.45	144.57	125.55	128.5	97.15
962	3.78	3.79	144.56	109.75	120.01	101.06
963	3.72	4.25	175.23	116.87	106.05	129.81
964	3.35	3.54	147.75	134	115.33	108.34
965	3.73	4.26	144.22	120.57	125.86	99.53
966	3.46	4.49	150.31	103.83	115.07	102.61
967	3.49	3.93	141.03	104.95	128.17	101.05
968	3.26	4.32	153.44	93.92	116.82	109.19
969	3.31	3.59	153.19	113.52	115.11	107.53
970	4.34	3.58	165.74	117.84	113.21	108.56
971	3.86	3.53	142.46	116.9	127.63	102.77
972	3.97	3.85	156.85	114.59	118.9	100.88
973	3.95	3.57	146.17	112.98	126.29	94.3
974	3.37	4.07	156.52	93.03	123.21	100.63
975	3.39	3.22	145.83	109.48	130.45	110.22
976	3.81	3.5	165.92	120.39	106.66	118.82
977	3.35	3.14	151.63	119.78	118.84	119.16
978	4.49	3.94	162.72	124.53	113	121.02
979	4.56	3.65	143.75	116.07	132.85	110.93
980	3.75	3.83	158.38	113.27	115.57	119.62
981	3.49	3.86	151.7	111.94	126.82	102.49
982	4.05	4.2	143.58	112.27	129.89	102.63
983	4.34	3.66	171.31	110.31	112.42	106.35
984	3.93	3.54	153.29	124.8	119.73	97.08
985	3.32	3.87	159.06	103.01	122.47	115.97
986	3.49	3.38	157.92	117.81	121.57	113.54
987	3.51	4.45	164.88	103.91	112.08	119.37
988	3.48	3.34	148.71	107.19	121.47	116.73
989	3.47	4.76	153.55	90.2	104.93	100.57
990	3.74	3.77	158.71	118.83	125.35	120.42
991	3.5	4.17	164.58	99.3	121.95	98.01
992	3.84	3.65	164.99	119.89	113.65	111.41
993	3.31	4.18	165.18	101.45	112.37	102.93
994	3.9	3.44	167.72	127.88	119.75	106.37
995	3.8	3.85	165.81	101.41	108.95	114.49
996	3.95	3.98	164.66	98.96	108.29	111.53
997	3.85	3.56	157.12	100.75	117.87	116.59
998	3.74	3.13	155.82	124.55	119.91	119.02
999	4.04	4.22	167.68	114.98	117.63	104.72
1000	3.75	3.13	146.79	137.02	117.18	105.48
1001	4.23	4.84	167.33	125.79	96.64	113.72
1002	3.41	3.96	167.58	112.23	107.59	105.86
1003	3.5	3.63	151.07	125.59	106.86	105.1
1004	3.39	4.18	174.1	112.16	120.37	110.79
1005	3.68	3.53	155.21	121.8	123.77	104.12
1006	3.78	3.41	144.97	139.31	109.33	105.7
1007	5	4.86	153.28	110.52	125.87	94.81
1008	3.35	3.32	143.24	108.16	139.36	109.6
1009	3.54	4.11	145.45	111.93	128.08	86.91
1010	3.85	3.65	137.86	116.92	132.23	104.01
1011	3.56	4	166.19	96.63	116.78	108.17
1012	3.27	3.69	144.26	104.34	123.96	110.79
1013	3.57	3.63	152.67	119.75	120.73	108.25
1014	3.38	3.76	166.37	106.59	112.19	121.34
1015	3.44	3.51	161.81	100.57	121.76	114.24
1016	3.59	4.2	149.67	103.43	122.29	106.03
1017	4.13	3.5	149.38	134.65	107.05	114.93
1018	3.66	3.67	151.69	97.49	119.02	97.04
1019	3.61	3.48	155.55	118.36	114.6	114.25
1020	3.47	3.67	158.15	116.9	121.28	109.93
1021	3.3	3.48	156.07	113.22	110.92	95.25
1022	3.67	3.72	157.9	106.79	112.36	107.21
1023	3.49	3.48	146.98	113.56	123.41	107.63
1024	3.78	4.06	147.62	131.93	112.04	94.91
1025	3.65	3.85	171.73	118.16	106.23	111.17
1026	4.05	3.52	149.35	141.97	103.04	111.72
1027	3.42	3.71	155.44	117.68	123.39	107.65
1028	3.58	3.64	153.75	112.73	126.2	112.62
1029	3.47	3.39	148.95	110.35	117.93	104.95
1030	3.4	3.98	164	112.02	116.92	108.7
1031	3.23	3.51	152	105.09	109.35	108.5
1032	3.27	3.47	153.06	101.96	120.18	114.14
1033	3.73	3.5	154.2	108.83	127.34	110.7
1034	3.96	3.53	144.83	117.54	128.94	112.59
1035	3.9	3.55	154.28	122.73	129.94	110.28
1036	3.77	3.44	139.78	123.92	119.69	116.33
1037	3.67	3.66	158.97	122.73	113.21	106.8
1038	4.24	3.35	142.82	126.86	106.2	120.03
1039	3.18	3.43	148.76	115.32	125.67	116.43
1040	3.94	3.89	171.06	117.22	112.06	118.29
1041	3.31	3.52	147.72	98.34	116.95	105.04
1042	3.52	3.21	156.36	111.37	115.37	128.15
1043	3.33	4.49	167.93	105.67	113.95	113.78
1044	3.43	3.79	144.93	111.88	124.69	105.66
1045	3.86	3.36	150.52	117.92	115.97	115.78
1046	3.1	3.33	146.6	113.84	117.97	128.81
1047	3.61	3.74	165.96	113.9	124.82	116.4
1048	3.48	3.7	159.46	110.37	127.9	115.17
1049	4.03	3.55	155.19	124.11	117.4	111.67
1050	4.38	3.45	141.46	117.79	127.22	115.4
1051	4.22	2.97	140.03	132.96	127.21	120.81
1052	4.44	3.04	142.42	122.41	117.04	122.17
1053	4.21	3.28	148.54	108.39	116.93	117.24
1054	3.43	3.63	160.01	110.3	117.29	110.94
1055	4.46	3.68	150.19	128.57	114.04	117.9
1056	3.24	4.05	168.52	95.06	108.45	132.35
1057	4.16	3.93	154.92	111.5	114.41	104.55
1058	4.35	3.28	153.65	125.32	113.65	115.06
1059	4.15	3.33	142.04	120.78	110.27	134.15
1060	4.17	3.52	142.14	131.89	116.12	123.82
1061	4.08	4.09	177.53	105.15	112.75	120.85
1062	3.36	3.38	161.87	101.39	118.06	139.1
1063	4.28	3.66	151.34	109.91	121.98	99.05
1064	3.95	3.89	160.72	113.44	118.72	107.52
1065	4.09	3.53	152.54	122.56	113.37	124.29
1066	4.25	3.37	141.96	125.79	119.12	106.18
1067	3.94	3.31	156.79	119.82	115.11	123.89
1068	3.59	3.68	169.55	102.03	112.21	131.98
1069	3.8	3.32	158.82	109.26	123.72	110.95
1070	4.34	3.87	146.58	125.73	110.99	113.81
1071	3.86	3.32	157.51	99.45	127.03	120.61
1072	4.06	3.48	162.1	109.44	120.67	125.02
1073	3.07	3.29	140.84	114.51	120.24	130.58
1074	3.75	3.73	159.02	111.42	123.49	108.14
1075	4.12	3.56	146.28	114.53	131.13	112.24
1076	3.9	3.57	154.6	113.54	106.8	118.17
1077	3.48	3.67	159.58	90.08	137.66	112.33
1078	4	3.57	152.57	115.97	125.16	117.37
1079	3.04	3.48	149.25	102.29	158.58	135.41
1080	3.73	3.28	147.77	120.24	140.24	123.93
1081	3.66	3.54	147.68	119.81	127.1	121.14
1082	3.48	4.13	157.78	99.83	125.91	120.88
1083	4.25	3.49	141.11	124.89	112.95	126.22
1084	3.52	3.58	158.67	111.49	120.03	115.19
1085	3.74	3.65	153.59	118.01	124.13	127.71
1086	3.57	3.99	150.16	114.46	135.47	109.01
1087	3.51	5.09	165.1	88.02	110.49	127.52
1088	3.26	3.32	146.42	112.45	120.55	125.97
1089	3.44	3.59	143.4	128.11	118.68	114.35
1090	3.39	3.62	157.16	107.14	120.33	119.87
1091	3.67	3.34	153.63	119.1	122.37	116.63
1092	3.57	3.81	163.5	113.53	122.2	120.5
1093	3.56	3.83	168.3	110.01	123.48	121.37
1094	3.61	3.62	148.65	137.12	112.07	105.52
1095	4.99	3.81	139.44	151.55	114.21	107.75
1096	3.65	3.01	154.23	115.3	130.44	121.58
1097	3.55	3.44	156.62	106.05	121	118.62
1098	3.42	3.84	154.34	111.83	125.53	118.27
1099	3.36	3.51	160.86	98	126.5	118.77
1100	3.46	3.09	145.9	124.36	131.22	117.4
1101	3.75	3.65	162.26	115.89	117.07	116.33
1102	3.61	3.53	142.1	116.74	113.25	117.45
1103	4.14	3.68	136.82	129.16	133.22	104.52
1104	5.05	3.59	128.52	151.73	116.19	106.55
1105	3.84	3.11	123.73	130.92	135.89	110.4
1106	4.1	3.22	145.21	118.17	133.99	104.28
1107	3.54	3.69	155.47	103.78	126.25	108.29
1108	3.74	3.24	141.37	116.65	123.13	126.39
1109	3.64	3.39	142.89	124.71	120.01	116.17
1110	3.71	3.39	145.41	119.31	128.93	120.46
1111	4.59	3.69	133.46	139.93	112.46	113.56
1112	3.33	3.11	153.04	111.54	124.86	121.44
1113	3.58	4.24	142.05	104.6	133.7	101.59
1114	3.22	4.08	145.14	108.88	130.52	124.08
1115	3.8	3.69	143.55	105.3	111.2	139.35
1116	3.67	3.45	152.75	107.46	118.08	121.57
1117	3.4	3.87	167.15	108.47	122.34	129.4
1118	3.43	3.96	154.72	115.91	134.17	110.74
1119	3.39	3.8	157.22	112.43	112.78	122.4
1120	4.48	3.75	150.47	123.66	117.56	112.19
1121	3.18	3.58	161.27	100.7	120.25	126.92
1122	3.72	3.84	163.53	105.91	122.19	127.53
1123	4	3.97	159.59	109.44	131.62	123.11
1124	3.81	4.14	159.86	115.38	123.29	117.03
1125	3.69	3.45	150.36	107.34	126.41	133.16
1126	3.95	3.58	153.81	109.53	130.28	111.2
1127	3.51	3.98	143.23	113.06	110.82	124.45
1128	4.08	3.3	142.15	128.52	138.9	112.98
1129	4.2	3.92	163.02	120.31	129.54	118.87
1130	4.02	3.27	138.29	119.02	150.17	111
1131	3.12	3.82	156.7	107.33	132.95	118.34
1132	3.86	5.06	151.24	103.17	100.66	134.56
1133	4.04	3.37	156.53	117.29	138.19	122.8
1134	4.15	3.58	154.52	124.64	125.95	100.67
1135	3.79	3.31	148.19	124.89	117.43	117.03
1136	3.71	3.96	160.74	117.86	117.2	118.14
1137	3.24	3.76	154.96	125.02	119.52	120.89
1138	3.66	4.1	163.66	111.65	117.85	99.98
1139	3.36	4.03	170.61	111.63	114.96	112.66
1140	3.65	3.34	143.6	122.37	138.06	112.93
1141	3.48	3.12	146.17	122.77	124.8	122.54
1142	3.34	3.55	153.03	121.03	125.7	118.22
1143	4.36	3.61	148.65	124.21	134.55	117.54
1144	4.06	3.57	153.6	130.78	120.57	123.67
1145	3.83	3.24	150.21	127.57	131.9	113.42
1146	3.78	3.82	158.3	117.07	115.79	120.94
1147	4.04	3.39	142.59	115.78	126.12	112.95
1148	4.27	3.65	150.22	130.79	112.87	125.65
1149	3.58	3.96	171.86	94.71	112.36	135.37
1150	4.61	3.46	149.56	124.62	129.86	113.69
1151	3.68	3.62	159.48	104.2	119.03	121.32
1152	4.67	3.91	154.34	123.11	122.69	120.48
1153	3.74	3.42	156.89	111.15	120.28	126.31
1154	4.16	3.89	134.81	129.23	111.41	119.75
1155	3.52	3.44	145.41	122.92	128.84	110.42
1156	3.27	3.63	165.21	107.3	113.55	131.98
1157	3.06	4.1	168.87	100.99	113.68	117.13
1158	3.4	4.26	167.46	112.77	121.88	115.72
1159	3.53	3.38	164.02	100.54	109.69	141.81
1160	3.47	3.65	160.7	113.64	127.81	119.18
1161	3.36	3.45	155.4	95.45	112.07	139.88
1162	3.61	4.17	168.31	92.05	122.89	128.03
1163	3.92	3.58	160.35	107.96	124.82	121.22
1164	4.19	3.41	159.26	102.38	119.09	120.45
1165	4.1	3.62	166.51	97.62	115.35	121.84
1166	3.93	3.14	149.96	122.61	121.02	126.18
1167	3.86	3.86	156.19	120	126.7	123.48
1168	4.03	3.55	158.85	110.37	123.52	114.1
1169	3.24	3.8	159.33	108.35	111.75	124.41
1170	4.24	3.67	144.98	134.62	120.79	115.27
1171	4.13	3.43	143.53	124.01	128.72	108.67
1172	4.25	3.69	149.04	127.58	119.64	114.08
1173	4	3.91	173.3	98.2	112.84	125.15
1174	3.53	3.29	162.43	103.69	113.38	145.51
1175	4.06	3.66	155.14	117.91	115.12	127.1
1176	3.99	3.15	124.93	149.49	128	112.61
1177	4.26	3.81	166.85	117.01	112.92	126.95
1178	3.49	3.12	153.89	112.69	125.98	125.3
1179	4.71	3.31	166.57	122.45	112.1	119.82
1180	5.09	3.64	148.18	122.23	137.37	99.73
1181	4.09	3.16	145.5	123.44	115.81	128.04
1182	4.6	3.63	154.72	131.06	123.28	117.62
1183	3.87	3.3	156.16	113.88	126.3	121.66
1184	3.82	3.78	166.34	119.71	120.86	118.43
1185	4.11	3.42	163.2	105.11	118.36	122.92
1186	3.84	4.27	171.15	86.41	109.5	134.35
1187	4.4	3.3	149.77	105.05	127.28	106.31
1188	4.36	3.33	148.48	129.6	129.29	117.97
1189	3.91	3.42	162.79	117.74	126.82	124.29
1190	4.24	3.32	146.07	132.9	129.87	115.79
1191	4.83	3.98	158.2	130.58	125.45	112.23
1192	4.33	3.57	141.99	122.75	120.25	127.98
1193	3.67	3.87	171.01	109.55	126.6	118.43
1194	4.75	3.68	148.17	121.64	125.97	123.37
1195	4.07	3.54	152.49	124.84	130.08	109.13
1196	4.82	3.68	144.75	131.01	133.47	109.6
1197	5.57	3.99	131.83	138.51	117.22	117.36
1198	4.7	3.76	152.41	135.8	121.26	112.06
1199	6.08	3.91	107.53	125.31	106.33	111.8
1200	5.07	3.81	118.94	140.5	127.2	115.25
1201	4.61	3.7	139.72	144.25	119.46	114.27
1202	5.01	3.52	128.29	136.11	126.46	120.87
1203	5.12	3.53	130.02	158.22	125.16	101.69
1204	4.98	3.84	143.78	137.04	121.72	118.77
1205	4.77	3.46	135.97	150.54	134.03	116.73
1206	3.87	3.95	152.62	120.3	131.42	112.25
1207	4.07	4.51	163.52	114.74	117.31	121.65
1208	4.43	4.16	146.31	132.59	120.02	117.1
1209	4.29	3.81	145.13	115.86	106.63	129
1210	3.56	3.61	148.68	115.55	130.9	124.93
1211	4.87	4.3	154.13	109.54	120.93	121.08
1212	4.14	3.94	162.3	117.18	127.27	122.2
1213	5.33	4.02	116.43	119.87	109.28	127.62
1214	4.9	3.68	137.93	142.29	127.85	107.91
1215	6.81	4.43	121.24	155.14	130.43	84.02
1216	4.74	4.4	125.26	127.3	105.38	129.39
1217	5.44	3.7	140.54	149.16	125.2	116.12
1218	5.52	3.69	143.32	143.79	127.05	107.65
1219	5.58	4.3	142.47	150.43	133.07	97.04
1220	5.03	3.9	130.33	128.58	105.13	133.89
1221	4.82	4.18	135.57	151.2	114.79	108.02
1222	5.11	3.76	143.14	146.14	122.19	104.8
1223	4.21	3.28	144.92	126.87	137.11	128.33
1224	4.86	3.38	143.43	131.05	127.62	115.92
1225	4.21	3.08	141.82	140.76	134.95	122.13
1226	4.9	3.61	134.03	108.53	115.74	142.54
1227	5.34	3.96	124.35	140.09	110.26	121.17
1228	4.83	3.5	133.51	131.32	119.21	123.53
1229	4.84	3.88	140.87	140.27	133.97	110.75
1230	5.33	3.66	143.22	137.29	121.92	112.23
1231	5.39	4.14	134.18	141.37	115.94	110.77
1232	5.35	3.48	131.96	136.88	115.39	122.99
1233	5.75	4.25	140.86	155.46	123.54	106.89
1234	5.08	4.98	128.96	115.55	103.88	146.63
1235	5.04	4.53	139.75	113.29	109.05	133.32
1236	3.64	4.92	172.04	104.91	104.14	124.78
1237	5.58	5.1	128.99	123.44	102.66	127.31
1238	5.46	4.96	120.68	130.99	98.88	117.29
1239	4.04	4.17	164.39	111.51	113.99	119.17
1240	3.9	4.63	172.17	97.88	101.93	128.76
1241	3.55	4.11	159.77	106.06	126.75	134.81
1242	4.4	3.91	144.36	125.25	112.98	118.8
1243	4.49	3.21	132.81	148.1	123.71	119.15
1244	4.7	3.97	154.04	131.13	113.66	117.49
1245	4.88	3.67	131.6	154.17	125.42	112.55
1246	5.28	3.95	117.36	124.6	107.16	115.49
1247	4.76	3.63	136.84	134.76	114.48	120.75
1248	5.37	3.49	127.51	154.91	114.34	100.65
1249	4.73	3.55	149.85	117.04	127.68	117.48
1250	4.89	3.62	153.8	114.61	136.95	105.41
1251	5.37	4.6	162.56	121.77	127.39	119
1252	4.43	3.37	132.22	104.95	135.29	124.91
1253	3.67	3.54	153.44	119.71	126.66	115.76
1254	4.22	3.88	143.1	127.61	129.3	101.04
1255	3.82	4.27	161.61	103.22	107.19	121.05
1256	4.55	3.98	168.36	114.97	111.65	126.59
1257	5.03	4.52	158.7	125.19	119.15	105.95
1258	4.64	3.3	140.32	122.31	128.19	106.15
1259	4.12	4.33	177.05	102.29	112.73	122.36
1260	4.43	3.1	131.05	134.84	138.9	108.43
1261	3.68	3.4	150.24	115.9	128.98	132.79
1262	4.52	4.25	162.34	124.49	120.55	114.55
1263	4.21	3.49	161	107.1	114.96	142.48
1264	4.24	3.8	151.82	123.87	130.06	107.31
1265	5.01	3.66	147.26	134.39	125.09	109.78
1266	4.1	3.29	146.76	119.99	126.91	113.83
1267	4.5	3.45	145.02	138.41	122.35	119.5
1268	4.03	3.24	149.45	108.08	131.39	111.56
1269	3.88	3.67	153.07	121.9	125.02	117.33
1270	3.94	4.85	176.62	102.04	111.84	110.27
1271	3.67	4.24	168.93	109.83	115.34	130.37
1272	4.21	4.69	161.72	112.89	114.84	108.45
1273	3.73	3.24	157.4	104.52	124.78	123.68
1274	3.33	4.06	147.3	112.2	120.07	115.42
1275	3.75	3.32	152.93	123.39	110.29	132.54
1276	3.33	4.22	162.77	103.54	126.43	123.4
1277	3.9	3.63	163.52	115.06	118.18	123.02
1278	3.73	3.54	146.63	121.65	129.13	116.27
1279	4.46	3.97	152.55	139.54	123.27	109.26
1280	4.33	3.12	137.14	139.39	148.84	117.48
1281	5.24	3.33	143.79	130.78	116.85	120.41
1282	4.69	3.69	151.65	126.81	127.17	118.14
1283	4.1	3.71	159.68	110.38	124.42	121.1
1284	3.98	4.38	161.86	101.21	108.17	135.32
1285	3.87	3.55	148.52	114.22	127.87	125.88
1286	4.38	4.75	163.92	110.61	108.38	132.52
1287	3.26	3.57	159.99	105.47	129.56	133.19
1288	4.21	3.8	164.47	114.02	124.94	129.27
1289	4.3	3.45	147.16	113.27	105.98	140.83
1290	4.36	3.37	146.56	117.86	135.01	110.54
1291	4.18	3.58	156.04	106.44	128.45	123.91
1292	4.32	3.31	136.77	130.92	122.51	126.56
1293	4.76	3.6	154.63	123.96	120.67	115.89
1294	3.28	3.48	138.34	117.02	139.2	110.22
1295	3.99	4	137.06	135.82	147.59	108.04
1296	4.34	3.72	146.16	115.2	124.27	124.68
1297	3.64	3.34	153.68	111.96	130.98	117.61
1298	3.58	3.32	152	121.83	134.5	122.84
1299	3.7	3.38	152.98	119.6	127.7	116.55
1300	3.72	3.6	158.09	106.24	132.81	114.34
1301	4.85	3.39	120.98	149.58	128.48	103.97
1302	4.19	3.75	142	128.55	132.46	114.62
1303	4.69	3.63	130.57	148.81	123.77	110.14
1304	4.37	4.07	141.82	147.49	123.36	113.68
1305	4.39	3.1	144.71	120.91	121.46	135.77
1306	3.45	3.89	155.48	104.24	132.66	124.99
1307	4.83	3.34	140.22	131.28	131.68	100.07
1308	3.91	3.46	133.51	128.08	136.45	123.63
1309	3.65	3.77	148.59	117.92	140.74	115.75
1310	4.22	4.01	144.37	127.68	124.62	124.96
1311	3.92	3.57	133.99	119.3	141.42	110.14
1312	3.84	3.6	150.14	114.46	122.69	125.24
1313	3.7	3.66	145.38	121.84	131.42	112.85
1314	4.11	3.8	149.02	124.15	125.26	117.06
1315	4.75	3.42	146.64	130.7	125.08	99.56
1316	4	3.93	163.96	113.13	111.99	115.82
1317	3.97	3.34	150.31	109.69	129.71	127.86
1318	4.42	3.68	158.03	117.65	118.9	127.93
1319	3.41	3.78	145.54	95.23	142.55	121.3
1320	3.49	3.44	158.02	100.15	112.44	135.04
1321	4.33	3.58	162.47	121.93	123.08	128.63
1322	3.53	3.88	153.4	107.17	118.99	109.59
1323	4.36	3.73	150.22	114.15	128.53	101.35
1324	4.43	3.56	151.52	123.89	122.58	118.01
1325	4.29	3.25	146.54	126.61	125	112.08
1326	4.49	3.38	140.36	117.68	150.08	117.23
1327	3.82	3.85	156.17	111.27	119.28	120.64
1328	3.48	4.34	171.92	89.2	106.46	126.48
1329	3.79	3.71	155.7	110.93	130.22	121.07
1330	4.12	3.59	158.18	127	124.16	111.94
1331	4.13	3.28	153.36	117.42	124.94	121.71
1332	3.68	3.66	163.53	98.74	123.34	138.49
1333	4.81	3.83	148.19	119.31	133.56	106.44
1334	4.81	3.76	140.39	145.57	124.7	104.04
1335	4.25	3.25	152.37	121.98	119.53	115.42
1336	4.65	3.55	136.95	130.71	124.7	111.83
1337	4.69	3.7	131.59	119.12	138.17	107.7
1338	3.36	3.64	152.4	112.99	123.87	118.25
1339	3.57	3.51	152.05	106.74	125.81	120.92
1340	4.11	3.46	140.26	130.24	113	131.15
1341	3.66	3.38	147.55	111.82	126.23	122.65
1342	4.12	3.83	161.09	105.2	127.39	126.37
1343	3.56	3.82	145.24	114.59	113.59	123.92
1344	3.58	3.46	143.14	119.08	142.79	120.77
1345	3.66	3.56	140.52	123.25	134.92	131.98
1346	4.7	3.44	147.84	121.96	127.76	116.01
1347	4.04	3.5	155.27	110.25	124.24	121.76
1348	3.61	3.36	139.81	115.54	141.83	114.97
1349	3.49	4.35	163.12	109.3	110.1	129.79
1350	3.99	3.25	136.66	130.59	135.72	99.93
1351	4.09	4.08	166.76	103.84	115.39	129.3
1352	4.23	4.34	172.83	96.56	116.37	129.25
1353	4.64	4.01	152.58	119.14	120.61	120.11
1354	4.49	3.42	156.78	112.64	121.73	122.66
1355	3.99	4.15	170.79	93.02	112.49	130.48
1356	4.85	3.92	157.04	117.33	116.75	130.86
1357	3.82	3.81	157.26	113.62	120.74	112.89
1358	3.44	3.61	145.96	105.51	114.26	106.6
1359	4.1	4.18	161.25	114.99	127.86	126.03
1360	4.39	4.25	153.09	124.44	125.86	111.03
1361	4.48	3.45	139.39	110.99	124.96	95.37
1362	3.56	3.2	150.16	116.11	125.52	121.55
1363	4.37	3.33	146.52	117.22	138.07	113.18
1364	4.16	3.74	151.52	116.43	121.14	114.2
1365	4.54	3.45	130.32	128.66	136.7	100.42
1366	4.71	3.51	160.02	112.81	126.78	121.54
1367	4.34	3.92	156.79	110.05	116.98	127.49
1368	4.45	3.66	149.92	132.29	124.31	102.64
1369	4.3	3.26	155.07	102.64	115.03	127.69
1370	3.5	4	162.02	95.76	126.38	115.31
1371	4.48	4.06	157.29	104.11	115.81	123.21
1372	4.7	3.4	150.84	109.86	127.09	132.54
1373	5.39	3.89	149.39	103.87	133.99	92.76
1374	3.82	3.57	150.74	113.07	129.87	115.25
1375	4.68	3.63	154.69	105.35	120.13	139.54
1376	5.05	3.89	152.71	125.33	129.97	107.08
1377	3.73	3.53	167.94	91.39	124.42	135.48
1378	4.59	3.46	147.92	117.58	133.81	117.42
1379	4.42	3.42	145.78	109.38	126.81	116.2
1380	4.2	3.4	151.48	102.86	136.86	119.29
1381	3.83	3.52	152.89	108.09	128.64	134.72
1382	3.59	3.59	160.68	111.65	122.8	113.95
1383	3.34	3.55	150.53	110.68	134.59	107.51
1384	4.62	3.21	136.81	127.27	144.3	115.18
1385	3.67	3.68	148.16	104.39	132.79	118.28
1386	3.88	3.83	158.96	98.38	127.71	123.71
1387	3.85	4.09	150.1	116.04	120.97	130.59
1388	3.93	3.62	161.12	115.62	122.12	113.69
1389	3.61	3.77	153.25	108.93	123.1	114.89
1390	3.66	3.81	153.75	102.08	134.33	116.04
1391	3.95	3.39	147.23	118.27	141.35	103.7
1392	3.68	3.39	143.02	105.4	137.85	116.09
1393	3.33	3.3	155.21	103.02	125.17	131.86
1394	3.69	3.55	163.92	104.2	117.28	109.79
1395	4.75	3.43	151.03	119.78	131.73	117.09
1396	4.09	3.73	161.89	107.09	118.88	115.15
1397	3.77	3.74	150.83	109.17	124.63	117.9
1398	3.75	3.86	171.73	98.14	112.54	129.14
1399	5.2	3.61	140.64	134.06	126.85	116.96
1400	3.93	3.32	151.49	111.36	137.14	117.56
1401	3.54	3.67	163.35	117.05	118.92	117.43
1402	3.46	3.77	143.99	118.36	143.46	131.96
1403	3.15	4.14	145.8	112.29	129.89	96.38
1404	3.68	3.29	149.79	116.84	127.93	119.05
1405	3.55	3.55	166.81	112.25	116.44	129.69
1406	3.15	3.65	150.09	108.66	122.65	142.14
1407	3.63	3.3	129.67	118.42	124.59	136.63
1408	3.56	3.67	152.59	106.25	132.52	131.41
1409	4.07	3.55	163.51	102.8	126.07	130.44
1410	4.11	3.16	144.57	125.28	128.98	135.21
1411	4.02	3.38	151.86	109.26	123.17	117.28
1412	4.59	3.32	137.45	117.58	142.83	122.99
1413	4.3	3.91	147.55	116.58	140.48	104.29
1414	4.75	3.49	153.61	109.64	130.04	128.09
1415	4.92	3.48	173.41	103.67	111.37	138.11
1416	4.63	3.32	152.7	119.42	119.68	124.43
1417	4.35	3.64	137.21	125.38	126.72	133.71
1418	5.29	4.15	164.46	122.61	115.04	119.92
1419	4.96	3.83	153.6	124.85	112.61	119.34
1420	4.75	4.02	149.79	125.32	117.14	122.41
1421	3.79	4.07	161.39	95.73	109.69	137.88
1422	3.89	3.94	166.16	98.28	119.95	126.7
1423	4.57	3.19	133.08	127.31	126.32	127.01
1424	3.51	3.61	156.11	106.83	129.31	124.95
1425	3.8	3.56	141.55	120.52	123.8	128.14
1426	3.89	3.74	153.42	109.79	130.26	121.31
1427	4.77	3.33	137.96	140.92	113.83	116.84
1428	4.52	3.59	145.62	135.36	131.53	107.93
1429	4.48	3.83	148.73	138.77	141.74	109.25
1430	3.99	3.49	141.65	123.33	125.59	121.04
1431	3.41	3.85	163.91	111.09	118.3	125.97
1432	3.39	3.69	153.55	105.3	118.6	111.93
1433	4.05	3.25	132.11	122.21	137.02	126.04
1434	3.9	3.27	150.53	110.99	116.96	130.35
1435	3.85	3.52	157.34	104.03	130	126.1
1436	3.65	3.56	154.5	102.49	133.23	142.69
1437	4.18	3.52	150.97	112.29	125.22	128.13
1438	3.49	3.42	142.33	104.19	126.58	135.04
1439	3.86	3.39	140.63	109.18	133.8	140.27
1440	3.89	3.46	151.93	112.71	123.39	129.03
1441	3.73	3.43	144.97	116.89	132.02	138.18
1442	4.12	3.12	138.08	125.98	136.9	132.16
1443	4.23	3.52	132.37	122.91	137.12	109.39
1444	3.39	3.61	159.33	91.9	109.21	146.28
1445	3.16	3.32	157.73	104.24	121.79	132.22
1446	3.37	3.53	155.61	98.56	123.2	135.11
1447	3.51	3.45	155.18	102.23	123.13	134.76
1448	3.84	3.16	144.83	113.17	128.44	120.99
1449	3.81	3.05	156.58	105.6	135.81	128.81
1450	3.6	3.5	154.47	103.47	136.93	124.81
1451	3.48	4.42	172.26	98.09	109.08	139.97
1452	4.29	3.83	133.69	116.92	129.59	108.14
1453	3.88	3.39	150.53	110.04	126.06	134.86
1454	3.5	3.43	153.98	112.48	122	117.58
1455	3.65	3.39	167.72	95.93	123.63	132.89
1456	3.21	3.67	141.65	112.4	135.9	112.45
1457	3.62	4.01	156.94	103.12	113.92	110.98
1458	3.82	4.24	172.93	109.97	113.32	118.88
1459	3.84	3.21	147.88	106.04	121.29	131.17
1460	3.84	3.37	148.42	110.95	133.48	127.28
1461	3.59	3.38	144.26	112.28	134.22	122.65
1462	3.94	3.66	153.46	107.17	135.01	121.76
1463	4.54	3.11	139.52	121.82	113.72	123.33
1464	4.75	3.75	160.86	112.67	122.43	128.48
1465	5.04	3.09	145.23	123.9	116.78	125.56
1466	4.04	4.17	161.51	102.4	122.41	136.49
1467	4.22	3.98	158.88	111.81	128.88	118.13
1468	3.68	3.76	149.88	112.66	133.77	114.28
1469	3.63	3.8	152.46	100.76	116.26	135.89
1470	3.89	3.86	163.16	111.13	132.34	128.51
1471	3.85	3.58	145.69	121.26	133.4	124.68
1472	3.79	3.39	149.3	127.69	126.85	126.69
1473	4.34	3.76	154.3	116.89	134.05	111.53
1474	3.42	3.46	155.51	111.8	120.66	112.59
1475	4.38	3.14	148.4	121.75	122.85	128.3
1476	3.85	3.31	143.47	122.44	127.19	116.63
1477	3.96	3.42	153.33	108.06	129.78	127.92
1478	4.01	3.82	159.84	110.21	126.37	123.29
1479	3.79	4	148.32	118.18	127.17	114.76
1480	3.78	3.31	152.55	108.52	124.55	134.71
1481	3.83	3.59	164.06	100.52	122.07	131.47
1482	3.57	3.76	158.45	112.48	123.42	131.99
1483	4.52	3.77	150.78	117.98	125.96	127.36
1484	3.76	4.36	171.45	101.86	115.29	133.91
1485	4.42	3.41	160.47	115.51	112.94	121.75
1486	4.41	3.58	147.79	121.1	128.06	112.94
1487	4.26	3.82	148.9	113.11	130.03	116.9
1488	3.54	3.6	151.2	111.29	133.98	114.12
1489	4.28	3.45	136.74	129.04	121.7	119.92
1490	4.66	2.95	142.29	120.88	137.07	112.4
1491	4.16	3.34	164.74	101.63	111.97	140.01
1492	3.85	3.31	158.57	108.92	126.07	130.91
1493	4.62	3.52	144.74	125.95	129.03	124.69
1494	3.72	3.5	166.52	107.25	124.26	130.55
1495	3.72	4.24	168.76	101.8	116.18	116.64
1496	3.32	4	177.14	94.97	121.03	132.54
1497	4.44	3.75	146.31	111.57	136.84	111.23
1498	4.44	3.73	158.7	121.6	127.09	121.26
1499	3.14	4.6	173.15	90.7	117.15	129.95
1500	4.13	3.89	159.29	106.94	108.44	129.81
1501	3.42	3.4	149.19	111.48	124.88	117.76
1502	3.84	3.34	151.48	119.86	124.68	121.18
1503	4.43	3.66	157.12	112.16	111.31	127.08
1504	3.87	3.65	165.36	107.27	102.18	139.16
1505	3.12	3.55	155.26	109.35	131.1	129.13
1506	3.73	3.72	150.8	107.62	125.72	103.78
1507	4.25	3.45	161.38	112.97	112.98	119.17
1508	4.54	3.79	154.29	110.7	124.82	112.9
1509	4.23	3.76	158.87	114.94	120.16	129.46
1510	4.16	3.16	134.14	132.93	137.88	119.9
1511	4.73	3.45	141.66	117.62	106.46	131.65
1512	3.32	4.09	168.35	93.28	112.51	120.21
1513	4.75	3.68	152.01	128.24	127.35	118.76
1514	3.84	3.98	149.61	123.02	124.28	115.2
1515	4.68	3.56	146.6	130.15	127.45	117.29
1516	3.98	3.36	151.37	116.34	122.77	116.96
1517	3.29	3.52	158.34	98.93	123.68	125.3
1518	3.59	3.49	151.54	113.46	115.51	123.27
1519	3.63	3.5	143.61	110.64	129.55	116.91
1520	3.8	3.73	150.66	109.58	119.54	103.86
1521	3.87	4.19	171.14	85.58	112.35	127.56
1522	3.86	3.71	154.91	113.82	131.92	119.01
1523	3.47	3.57	150.36	110.17	125.71	114.14
1524	3.41	4.08	162.5	96.58	121.04	146.44
1525	3.79	3.56	150.96	105.81	132.43	111.05
1526	3.91	3.46	148.81	98.37	131.22	119.33
1527	3.39	3.84	159.29	97.76	122.18	131.89
1528	3.66	3.49	155.06	110.31	138.13	109.59
1529	3.57	3.25	134.49	127.77	147.91	109.93
1530	4.3	3.46	147.59	128.14	119.27	107.26
1531	3.62	3.79	169.73	101.71	124.31	118.74
1532	4.91	3.28	144.52	132.65	135.62	111.18
1533	4.62	3.73	153.84	122.69	131.42	115.3
1534	5.09	3.57	151.31	120.93	127.08	116.24
1535	5.14	3.77	144.08	122.22	133.91	107.18
1536	4.82	3.71	147.65	117.62	126.86	116.23
1537	4.69	3.74	152.79	130.74	116.3	112.55
1538	4.57	3.64	145.59	127.43	134.01	104.97
1539	4.87	3.61	151.23	129.18	130.2	108.76
1540	4.8	4.12	155.9	116.11	106.52	127.93
1541	3.97	3.34	151.25	120.71	125.34	124.87
1542	3.57	3.27	156.66	112.66	124.03	127.65
1543	3.36	3.63	154.85	115.36	132.25	117.54
1544	4.08	3.49	158.55	119.26	124.96	131.53
1545	3.64	4	157.39	111	131.12	119.24
1546	4.08	3.52	159.9	113.14	126.53	126.76
1547	3.94	3.66	164.47	103.39	135.88	125.03
1548	3.81	3.94	171.53	110.06	116.69	125.95
1549	4.53	4.14	136.19	114.73	106.13	127.58
1550	3.65	3.61	160.11	103.14	120.89	108.76
1551	4.11	3.56	157.76	105.92	120.22	135.61
1552	4.37	3.67	141.85	127.29	126.6	114.24
1553	4.06	3.51	141.79	129.76	130.1	124.64
1554	5.13	3.17	133.9	148.73	130.66	107.74
1555	4.58	3.5	150.14	116.32	121.42	125.55
1556	5.09	4.06	165.95	119.52	129.4	113.32
1557	3.95	3.66	159.87	102.33	117	128.36
1558	4.49	3.63	148.84	122.52	125.71	112.13
1559	4.51	3.29	130.26	133.87	139.32	110.22
1560	4.45	3.89	144.19	132.2	138.98	107.56
1561	3.53	4.02	150.61	106.04	115.15	119.42
1562	4.7	3.48	144.56	121.27	139.47	114.13
1563	4.95	3.54	147.89	115.07	128.68	116.45
1564	4.05	3.58	157.8	109.14	136.96	114.42
1565	4.32	3.43	145.54	117.92	144.92	118.99
1566	3.47	3.55	144.54	122.49	124.08	119.24
1567	4.75	3.85	149.77	134.13	126.53	108.05
1568	4.67	3.99	142.04	128.75	133.41	105.47
1569	4.1	3.03	141.25	111.76	132.42	125.34
1570	4.3	3.37	147.71	96.1	136.51	133.29
1571	5.11	3.68	142.9	140.25	120.97	108.49
1572	3.67	3.65	152.7	110.29	135.79	116.54
1573	4.53	3.51	126.69	135.27	132	129.13
1574	5.52	3.69	141.6	135.43	137.33	106.5
1575	4.63	3.53	133.78	135.43	132.43	119.22
1576	4.64	3.38	139.91	125.16	137.04	115.72
1577	5.27	3.86	131.63	116.61	139.73	98.56
1578	3.84	3.53	134.89	125.44	125.92	124.64
1579	4.11	3.63	146.2	127.79	122.35	131.48
1580	3.86	3.86	151.02	120.4	130.47	119.26
1581	3.8	3.67	143.66	117.68	132.68	126.62
1582	4.35	3.25	138.64	139.46	124.44	117.28
1583	4.09	3.49	140.9	132.84	119.35	131.44
1584	5.04	3.99	152.23	136.65	117.12	125.65
1585	4.41	3.72	138.3	132.45	129.86	120.53
1586	4.86	3.99	139.62	137.34	123.6	116.23
1587	4.38	3.81	139.7	128.28	129.76	119.21
1588	3.79	3.49	139.29	130.38	131.87	114.11
1589	4.67	3.31	140.06	142.98	121.84	111.71
1590	4.46	3.82	142.84	119.43	123.12	117.15
1591	3.72	3.39	145.83	119.58	130.64	126.91
1592	4.25	4	147.13	118.84	117.32	122.35
1593	4.62	4.51	151.79	126.43	112.05	122.66
1594	4.02	3.57	137.33	128.74	130.17	123.11
1595	4.74	3.34	136.14	135.88	130.3	122.62
1596	4.69	3.5	137.83	141.73	131.85	112.61
1597	4.58	3.43	143.19	126.84	122	122.48
1598	4.23	3.55	143.73	132.35	133.62	110.4
1599	4.33	3.24	145.91	130.77	122.42	129.01
1600	4.67	3.48	138.43	133.52	130.68	124.41
1601	4.7	3.52	155.96	132.57	114.44	111.68
1602	4.73	3.63	157.96	135.56	108.3	110.86
1603	3.8	3.3	140.43	122.55	132.65	109.03
1604	3.77	3.26	148.8	117.63	122.81	119.22
1605	4.35	3.3	144.57	135.2	131.75	122.05
1606	3.81	3.48	159.21	107.56	136.62	117.57
1607	3.74	3.26	151.52	109.16	123.04	111.24
1608	4.38	3.56	136.43	127.16	112.81	123.43
1609	3.18	3.57	165.09	93.5	134.27	139.14
1610	4	3.43	155.58	118.26	119.93	129.68
1611	3.19	3.74	165.88	101.17	118.2	115.32
1612	4.39	3.4	149.74	123.87	145.04	105.7
1613	3.63	3.86	160.75	110.83	125.06	116.99
1614	3.91	3.7	137.29	114.24	114.77	139.18
1615	3.58	4.28	159.68	112.88	124.53	118.8
1616	3.79	3.27	140.84	126.56	129.34	131.54
1617	3.53	3.15	148.52	111.28	129.21	133.61
1618	3.91	3.49	142.1	130.15	120.29	115.07
1619	3.62	4.07	159.09	114.45	110.84	135.69
1620	3.16	4.06	154.96	114.69	114.96	114.4
1621	3.49	3.65	156.53	113.6	120.67	135.95
1622	3.47	4.08	165.42	101.99	118.73	124.59
1623	3.54	3.34	157.18	104.54	123.78	124.47
1624	3.1	3.44	156.25	100.26	138.12	135.74
1625	3.69	3.18	150.33	108.1	122.8	130.92
1626	3.71	3.5	160.13	105.56	121.71	136.22
1627	4.17	4.09	165.01	106.16	125.88	113.9
1628	3.38	3.55	148.71	117.4	132.15	126.14
1629	3.46	3.78	160.55	98.72	129.04	111.56
1630	3.45	3.84	152.29	109.21	111.9	125.03
1631	3.62	3.76	154.46	119.65	116.52	135.74
1632	3.68	4.13	166.81	103.74	118.92	126.87
1633	3.24	3.27	144.97	105.72	120.73	126.27
1634	3.67	3.3	155.38	111.33	120.3	124.55
1635	3.59	3.99	164.36	107.17	118.82	125.97
1636	3.59	4.03	159.9	111.47	126.25	120.37
1637	3.79	3.33	161.23	103.42	120.75	128.36
1638	4.35	3.67	156.72	119.64	115.52	119.1
1639	3.9	4.06	155.26	100.92	121.75	130.13
1640	3.79	3.63	162.18	100.65	134.66	125.72
1641	4.82	3.15	148.21	115.17	121.85	111.77
1642	3.85	3.74	167.89	105.71	129.89	126.95
1643	4.61	3.26	148.63	113.93	135.01	115.66
1644	4.26	3.58	146.05	121.36	140.52	121.16
1645	4	3.16	133.24	107.45	128.96	119.2
1646	3.54	3.38	161.82	99.46	131.35	128.93
1647	3.57	3.54	154.75	106.67	138.16	125.71
1648	4.12	3.35	163.46	96.05	124.19	142.61
1649	3.88	3.48	148.82	108.24	132.21	122.9
1650	3.66	3.09	143.11	117.77	128.23	136.02
1651	4.24	3.62	160.91	104.56	128.27	131.39
1652	4.75	3.46	153.88	115.23	118.19	132.81
1653	4.29	3.42	150.39	127.8	130.14	110.46
1654	3.79	3.87	168.85	93.08	127.15	123.3
1655	4.4	3.78	158.72	109.64	121.24	115.71
1656	3.43	3.62	164.06	106.28	134.24	134.9
1657	4.5	3.12	134.52	110.68	151.43	124.1
1658	4.06	3.62	148.75	111.79	137.4	116.77
1659	3.51	3.6	157.29	98.14	125.32	139.56
1660	4.11	3.67	160.12	105.18	128.13	118.26
1661	3.99	3.35	153.61	110.09	136	128.12
1662	4.35	3.31	147.42	113.07	123.95	140.12
1663	3.4	3.71	174.92	99.31	118.44	136.06
1664	3.6	3.56	153.72	107.81	119.54	114.81
1665	3.54	3.59	160.17	104.73	119.08	124.63
1666	4.15	3.88	149.95	110.72	136.43	114.66
1667	5.02	3.32	156.59	126.47	125.95	110.98
1668	4.55	3.84	155.82	125.47	122.23	101.39
1669	4.22	3.52	157.51	119.43	125.23	120.46
1670	3.83	3.52	166.11	101.79	117.68	142.83
1671	4.49	3.43	142.84	109.76	132.09	109.83
1672	4.68	3.78	153.04	103.53	110.44	137.79
1673	4.29	3.71	162.42	107.2	138.01	145.1
1674	4.62	3.26	141.16	127.45	131.35	124.38
1675	3.85	4.06	177.16	96.72	109.94	135.06
1676	4.08	4.36	161.32	92.45	109.83	146.39
1677	4.15	3.48	164.27	107.59	128.55	128.81
1678	4.32	3.36	141.58	122.11	118.13	134.78
1679	4.37	3.67	155.8	110.87	130.39	113.16
1680	4.49	3.47	151.88	121.89	129.46	119.94
1681	4.12	3.29	151.91	118.58	125.11	126.21
1682	4.43	3.19	154.24	114.47	130.54	117.86
1683	3.31	4.07	168.34	94.84	108.73	134.38
1684	3.96	3.86	157.55	97.16	124.3	117.49
1685	4.59	3.93	167.17	116.11	125.41	116.11
1686	5.23	3.63	152.43	122.26	122.09	110.2
1687	4.32	3.65	156.24	117.02	126.87	132.26
1688	4.6	3.41	157.79	106.26	129.97	131.26
1689	3.91	3.68	156.15	102.38	127.42	124.44
1690	4.09	3.51	152.04	115.29	131.81	117.72
1691	3.57	3.31	147.07	118.95	130.58	125.34
1692	3.5	3.76	163.47	96.86	133.58	132.67
1693	4.19	3.59	153.15	107.62	134.96	114.41
1694	3.79	4	169.59	93.38	128.57	148.02
1695	4.08	3.59	142.16	106.57	149.96	113.51
1696	4.15	3.5	146.84	119.5	128.43	135.81
1697	4.05	3.44	142.49	123.47	137.05	109.96
1698	4.33	3.92	157.59	110.58	139.3	111.61
1699	3.8	3.28	156.29	103.06	135.05	143.55
1700	3.75	3.24	144.94	108.82	139.61	128.35
1701	4.13	4.06	162.49	109.85	134.93	120.81
1702	4	3.65	152.11	108.29	124.2	127.75
1703	4.05	3.7	162.39	112.88	123.94	131.48
1704	3.29	3.3	148.8	108.15	137.34	133.57
1705	3.61	3.85	169.13	102.6	114.17	125.72
1706	3.92	4.4	160.83	96.38	116.49	120.57
1707	3.27	4.09	171.59	98.86	119.84	108.21
1708	3.7	4.28	169.44	100.21	105.44	136.58
1709	3.73	4.1	156.41	98	115.49	120.25
1710	3.98	3.52	151.84	123.77	123.48	115.55
1711	4.04	4.19	150.22	122.16	129.88	107.86
1712	3.94	3.44	156.43	124.75	125.87	118.6
1713	4.23	3.48	151.53	120.27	128.77	111.15
1714	5.11	3.23	140.2	137.37	127.07	123.71
1715	4.51	4.32	155.04	113.67	123.68	113.41
1716	4	3.25	149.89	126.83	133.34	117.25
1717	4.24	3.26	151.33	121.68	119.65	105.07
1718	4.28	3.11	136.18	127.78	126.63	110.3
1719	4.21	3.54	151.74	114.9	129.6	115.7
1720	3.96	3.65	160.33	109.17	111.79	134.38
1721	4.71	3.43	149.69	115.42	135.95	118.56
1722	4.13	3.55	150.34	117.83	116.08	115.33
1723	3.62	3.65	162.95	99.05	106.39	134.94
1724	4.04	3.95	155.97	110.54	117.31	140.22
1725	4.22	3.44	134.65	128.02	142.62	118.06
1726	5.22	3.51	151.22	116.34	132.33	112.76
1727	4.87	3.22	130.5	134.03	135.59	107.71
1728	4.77	3.69	142.52	102.94	123.77	107.36
1729	5.04	3.64	160.83	127.91	125.3	116.06
1730	3.93	3.23	134.39	128.4	126.38	132.84
1731	3.8	3.44	146.7	108.38	130.74	106.54
1732	4.1	3.86	152.93	123.08	120.56	111.75
1733	3.48	3.97	165.81	102.84	112.03	142.07
1734	3.94	3.71	159.26	104.48	121.53	121.62
1735	3.47	3.82	156.87	97.86	127.48	120.24
1736	4.31	3.61	151.62	102.85	124.27	127.7
1737	3.87	3.21	157.55	100.22	119.56	138.9
1738	4.54	3.75	140.26	121.71	141.38	92.69
1739	4.4	3.85	144.6	129.57	134.14	112.55
1740	3.57	3.17	138.74	118.03	153.78	114.53
1741	4.66	2.92	145.54	126.28	140.07	117.25
1742	3.56	3.82	156.51	110.36	127.01	122.65
1743	4.69	3.85	151.79	122.81	129.36	106.43
1744	4.35	3.38	152.92	122.64	136.76	124.93
1745	4.22	4.09	146.62	126.76	120.25	117.59
1746	3.72	4.11	159.15	102.97	135.36	109.08
1747	3.94	3.34	156.92	117.84	136.33	127.05
1748	4.65	3.19	135.12	140.46	135.11	124.63
1749	4.5	3.53	142.22	123.76	141.38	119.47
1750	3.81	3.69	155.83	110.02	134.04	121.62
1751	4.09	3.48	153.42	126.19	126.71	103.21
1752	3.38	3.62	165.1	108.71	122.02	115.73
1753	3.57	3.97	164.55	126.38	120.55	109.26
1754	3.45	3.63	150	118.61	129.62	124.54
1755	3.48	3.31	157.36	108.34	115.18	133.17
1756	3.42	4.02	167.93	100.78	110.75	121.72
1757	3.53	4.17	166.4	100.36	122.02	118.79
1758	3.77	3.3	159.45	123.94	121.93	129.89
1759	3.99	3.68	157.99	115.22	119.61	127.94
1760	4.06	3.6	153.97	125.52	118.49	116.38
1761	3.31	4.27	166.09	112.39	105.57	126.83
1762	3.38	3.7	163.81	103.44	124.92	117.63
1763	4.47	3.47	162.88	117.74	108.59	115.72
1764	3.45	3.82	163.2	101.13	112.93	118.03
1765	3.55	3.33	148.83	123.27	130.13	119.64
1766	3.74	3.54	139.77	119.45	134.52	119.02
1767	4.53	3.66	151.46	131.02	124.66	109.03
1768	4.34	3.87	164.5	116.69	114.8	118.19
1769	4.29	3.91	152.06	112.27	123.33	104.97
1770	3.66	3.98	163.11	111.82	130.3	110.67
1771	3.67	4.32	166.02	111.66	119.23	105.27
1772	4.65	3.54	145.43	139.23	133.89	109.88
1773	4.56	3.6	141.65	136.22	129.69	90.37
1774	3.49	3.79	168.47	113.74	119.21	121.45
1775	3.28	3.42	160.35	105.22	122.99	124.06
1776	3.63	3.97	173.99	92.59	114.64	134.04
1777	3.57	4.4	164.5	88.03	117.14	109.69
1778	4.27	3.77	152.49	124.33	113.7	116.82
1779	4.09	3.32	159.41	101.32	133.18	123.15
1780	3.6	3.31	153.59	121.55	138.56	110.46
1781	3.89	4.19	172.23	114.63	112.6	109.55
1782	3.95	3.73	165.72	118.2	119.1	118.39
1783	3.54	4.01	155.16	111.97	121.19	118.17
1784	3.79	4.2	176.03	106.76	107.9	120.57
1785	4.09	3.94	158.95	126.62	111.71	114.46
1786	3.7	3.25	150.83	124.23	120.75	119.62
1787	3.57	3.83	158	123.43	113.07	103.49
1788	3.68	4.3	158.3	112.11	111.63	124.91
1789	3.55	3.84	167.1	118.57	117.92	109.98
1790	3.99	4.16	157.98	117.18	122.7	102.14
1791	3.85	3.64	141.08	130.14	136.92	108.24
1792	4.42	3.85	148.33	129.28	127.69	113.57
1793	3.86	4.29	171.28	110.77	117.11	112.28
1794	3.55	4.48	157.79	114.15	113.41	106.98
1795	4.1	4.12	166.62	115.05	121.74	114.98
1796	4.21	4.21	175.71	102.94	105.59	122.21
1797	3.76	3.85	174.21	103.62	117.15	121.28
1798	4.17	3.24	142.97	121.2	128.49	116.72
1799	4.08	3.43	155.88	123.09	117.78	115.86
1800	4.06	3.93	151.12	118.27	127.15	94.67
1801	3.53	3.85	167.05	107.11	122.54	116.49
1802	3.87	3.73	161.44	111.22	120.09	104.2
1803	4.74	3.17	119.47	139.11	123.13	112.04
1804	4.47	3.7	152.94	135.53	121.83	113.93
1805	4.28	3.37	159.53	113.12	122.76	123
1806	4.31	3.33	147.36	137.48	120.53	121.76
1807	3.44	3.9	144.18	125.49	124.39	127.35
1808	3.91	4.22	163.12	104.87	123.37	126.31
1809	3.66	3.46	153.57	114.47	135.98	114.53
1810	3.82	3.24	148.12	113.4	134.75	132.31
1811	4.41	3.23	140.94	139	133.64	110.65
1812	3.42	3.58	151.08	116.26	123.65	123.61
1813	3.83	3.19	158.97	112.29	115.5	130.37
1814	4.47	3.7	144.37	131.36	138.26	124.34
1815	4.07	3.59	160.24	110.27	125.88	122.87
1816	4.44	4.04	166.61	123	113.2	109.37
1817	3.72	3.63	153.68	109.02	125.06	114.93
1818	4.2	3.17	154.73	108.84	117.97	125.14
1819	3.36	3.45	153.18	111.04	125.02	124.3
1820	4.37	3.46	143.96	133.28	127.59	114.89
1821	4.13	3.4	143.13	126.31	123.76	120.63
1822	4.09	3.75	154.1	119.31	130.95	105.27
1823	4.54	3.48	149.16	117.55	128.51	120.4
1824	4.68	3.59	141.39	124.14	149.17	111.97
1825	4.1	3.8	160.4	110.7	133.16	126.02
1826	4.56	3.84	167.05	108.08	114.04	133.95
1827	4.28	3.67	158.59	113.44	120.68	126.32
1828	3.56	3.52	151.04	122.31	132.03	118.3
1829	4.35	3.74	145.72	127.81	127.07	118.87
1830	3.63	3.9	164.7	111.23	129.54	106.77
1831	3.83	3.2	146.02	117.14	142.84	124.59
1832	3.81	3.06	146.54	112.01	125.72	128.12
1833	4.03	3.7	143.35	125.55	142.32	107.91
1834	3.78	3.33	156.6	92.01	130.55	116.15
1835	4.02	3.72	154.53	126.14	117.35	120.23
1836	4.21	3.32	161.84	117.16	119.67	124.97
1837	4.65	4.11	166.6	108.11	103.81	131.76
1838	4.37	3.65	162.98	115.83	132	110.51
1839	3.86	4.12	153.81	122.33	129.57	117.97
1840	4.88	3.39	145.35	134.51	135.71	116.09
1841	3.58	3.57	154.54	112.23	130.15	124.98
1842	3.58	3.14	150.59	113.47	135.03	122.03
1843	4.51	3.53	157.12	122.13	117.51	120.75
1844	4.06	3.38	150.38	121.12	126.73	121.06
1845	4.47	4	138.56	125.07	136.92	108.85
1846	3.33	3.62	150.13	106.57	127.29	115.47
1847	3.46	3.79	154.49	110.14	119.28	121.07
1848	4.41	3.63	146.45	134.76	129.96	108.01
1849	4.54	3.42	139.74	119.34	118.71	129.36
1850	4.67	3.22	138.89	122.26	116.61	137.28
1851	4.74	3.03	137.97	145.41	121.94	117.27
1852	5.06	3.76	158.43	129.82	123.69	114.68
1853	4.45	3.4	148.55	116.37	118.15	120.06
1854	3.79	3.39	147.5	122.16	113.76	121.83
1855	3.82	3.51	150.32	114.6	138.26	111
1856	3.76	3.52	148.36	109.47	136.7	117.88
1857	4.34	3.33	147.17	132.33	115.57	114.78
1858	3.85	3.44	141.47	120.56	129.8	114.1
1859	3.72	4.37	154.89	109.09	128.95	113.32
1860	3.59	3.33	140.27	123.22	127.1	112.69
1861	4.4	3.54	152.27	110.9	126.45	100.93
1862	3.34	3.39	152.09	106.03	136.12	123.1
1863	5.09	3.84	149.36	124.33	134.22	101.04
1864	4.52	3.32	153.93	118.3	119.32	116.26
1865	4.49	3.51	153.04	125.19	118.17	125.81
1866	4.58	3.66	152.57	130.25	115.93	110.69
1867	4.37	3.78	155.01	118.35	132.47	103.54
1868	3.72	3.56	159.64	104.36	117.97	131.44
1869	3.92	3.8	161.07	112.76	105.64	130.02
1870	4.21	3.63	153.6	119.42	130.54	127.14
1871	4.14	3.52	161.56	118.45	121.03	114.15
1872	4.17	3.36	147.07	118.04	131.42	118.38
1873	4.78	4.07	154.6	129.79	132.54	101.06
1874	3.59	3.93	159.26	109.69	123.8	146.13
1875	4.37	4.15	155.02	114.81	116.15	129.87
1876	4.43	3.74	153.47	115.44	126.47	120.76
1877	4.47	3.38	150.34	132.58	127.15	122.53
1878	4.1	3.55	143.53	117.81	126.05	115.65
1879	3.37	3.62	152.94	106.65	123.85	137.43
1880	4.08	3.55	158.62	113.88	136.21	119.76
1881	3.6	3.66	150.96	112.58	124.99	113.13
1882	3.49	3.49	152.84	116.1	122.39	131.57
1883	3.81	4.06	148.53	123.53	126.63	113.65
1884	3.79	3.43	142.89	115.53	141.22	126.66
1885	3.91	3.42	123.79	136.87	134.33	115.28
1886	3.5	3.44	150.25	112.05	132.74	125.9
1887	4.22	4.3	144.68	139.7	138.17	111.74
1888	4.53	3.5	137.72	139.81	132.56	108.76
1889	3.93	3.44	146.12	122.01	133.07	112.07
1890	3.39	3.88	154.64	115.4	120.29	109.52
1891	3.77	4.35	152.53	114.71	125.34	107.44
1892	3.98	3.51	152.42	110.23	128.1	119.23
1893	3.52	4.3	157.05	112.32	131.43	128.68
1894	4.53	4.47	137.85	119.79	104.23	129.49
1895	3.68	3.81	150.22	118.89	137.04	126.5
1896	4.79	4.07	133.19	136.33	133.15	123.31
1897	5.41	3.79	137.11	151.29	139.38	109.83
1898	4.54	3.65	159.69	117.68	132.01	130.13
1899	5.29	4.41	149.25	122.96	114	130.77
1900	5	3.44	156.09	125.9	117.39	120.91
1901	4.19	4.37	162	116.12	133.11	125.3
1902	4.93	3.21	157.25	122.35	123.68	125.76
1903	5.18	3.35	150.28	122.53	136.62	116.91
1904	4.62	3.35	151.86	128.42	124.02	127.54
1905	4.81	3.66	170.08	119.32	122.33	120.95
1906	3.86	3.61	159.9	108.11	135.25	130.13
1907	3.71	3.42	155.25	113.33	128.77	121.06
1908	3.59	3.67	163.45	108.54	123.22	127.61
1909	4.36	4.07	155.44	129.9	116.42	112.09
1910	4.85	3.61	146.16	129.8	131.5	122.31
1911	4.38	3.22	143.69	140.12	132.52	109.72
1912	4.57	3.64	131.98	138.42	145.29	118.01
1913	4.22	3.78	157.58	114.92	126.35	118.77
1914	5.23	3.26	141.87	131.09	131.25	123.2
1915	4.21	3.59	152.08	110.5	128.94	120.22
1916	4.34	3.97	153.67	126.38	119.9	127.58
1917	5.24	3.48	139.28	124.11	133.99	119.03
1918	5.42	3.34	144.48	122.08	134.22	115.01
1919	4.22	3.34	144.28	112.78	135.34	133.9
1920	4.76	4.5	162.56	90.82	110.83	124.47
1921	5.43	3.96	150.89	126.35	130.19	107.42
1922	5.91	3.82	153.41	126.5	120.13	106
1923	5.26	3.71	151.55	133.32	126.5	124.24
1924	4.8	3.47	154.58	118.6	131.29	127.56
1925	5.22	3.38	146.89	121.31	126.18	121.75
1926	4.72	3.37	149.17	114.15	134.42	136.2
1927	4.62	3.1	144.78	124.96	133.11	124.36
1928	4.86	3.19	145.12	129.18	137.77	126.49
1929	5.03	3.36	148.72	123.75	132.14	127.57
1930	4.68	4.15	153.71	114.56	130.05	130.83
1931	5.47	3.38	137.36	108.39	122.81	127.69
1932	5.37	4.6	154.73	113.16	117.96	121.47
1933	4.94	3.68	162.85	122.35	116.39	127.8
1934	5.24	3.75	138.94	138.76	116.21	113.59
1935	4.37	3.86	154.73	116.98	131.25	119.36
1936	4.57	3.98	151.81	128.7	128.66	118.92
1937	5.42	3.39	149.66	135.43	123.29	115.82
1938	4.26	3.91	167.95	114.96	118.57	135.06
1939	5.53	4	162.45	121.02	118.16	121.17
1940	4.7	3.57	144.59	127.62	141.9	118.57
1941	3.54	3.99	153.06	118.24	120.78	122.49
1942	4.34	3.69	170.05	106.69	119.73	134.47
1943	4.21	3.94	167.37	94.9	127.11	137.37
1944	4.78	3.8	163.44	112.38	124.13	125.54
1945	5.29	3.52	136.29	121.49	133.7	110.63
1946	4.11	3.18	156.56	104	134.16	122.22
1947	3.91	4.09	165.44	110.74	116.01	124.86
1948	5.08	3.52	138.46	116.07	128.32	127.05
1949	5.34	3.79	148.26	118.3	119.89	124.79
1950	4.59	4.3	174.57	112.02	113.13	130.37
1951	4.45	3.77	146.42	130.66	113.05	116.67
1952	4.34	3.78	156.95	114.14	130.3	130.03
1953	4.31	3.35	142.32	137.76	134.83	113.14
1954	5.33	3.91	136.85	139.71	119.22	106.55
1955	5.29	3.35	146.57	134.12	114.9	129.25
1956	4.4	3.96	148.19	129.91	121.52	116.34
1957	4.45	3.84	154.58	103.19	120.15	120.17
1958	4.93	2.97	148.84	114.96	136.98	129.65
1959	4.57	3.94	155.18	115.64	124.45	109.67
1960	5.46	3.61	143.4	133.83	130.9	101.82
1961	5.03	4.18	157.86	124.69	120.47	122.39
1962	4.56	3.81	168.37	107.43	112	136.91
1963	5.37	3.49	152.78	130.36	128.34	118.98
1964	5.54	4.15	164.22	125.87	112.02	114.29
1965	4.96	3.62	156.93	109.4	123	115.13
1966	5.19	4.22	164.14	124.86	127.68	123.69
1967	5.07	3.6	151.13	101.23	126.68	112.26
1968	4.09	3.5	154.34	121.45	117.26	110.54
1969	3.59	3.64	167.64	92.44	118.64	124.41
1970	3.63	3.86	154.02	113.13	125.58	114.18
1971	4.56	3.36	140.09	116.51	129.42	115.5
1972	3.98	4.27	169.93	114.65	116.97	134.66
1973	3.52	3.91	162.67	112.52	122.62	119.73
1974	4.09	4.13	158.1	109.96	121.87	120.83
1975	3.36	3.85	155.28	108.31	127.02	125.6
1976	4.1	3.63	148.86	110.5	131.87	119.67
1977	3.35	4.26	171.96	99.58	122.46	128.92
1978	3.97	3.58	174.74	100.14	109.33	127.7
1979	3.77	4.06	149.49	108.05	120.81	117.76
1980	3.09	3.6	155.13	117.85	125.93	119.92
1981	3.48	3.81	160.27	115.53	118.86	119.58
1982	3.38	3.43	158.84	110.43	125.92	117.3
1983	3.69	3.65	164.19	113.68	124.17	125.07
1984	4.11	3.78	145.8	116.79	133.82	114.55
1985	4.81	3.58	150.13	129.04	127.09	114.48
1986	4.06	4.26	163.48	119.76	118.89	116.43
1987	3.96	3.71	150.15	129.65	122.44	112.71
1988	3.86	3.59	148.15	121.85	135.88	117.72
1989	3.81	3.91	169.18	100.76	120.37	139.7
1990	3.83	4.26	171.2	108.42	125.31	119.29
1991	4.15	3.36	151.67	118.27	131.57	120.31
1992	5.42	3.18	136.45	123.68	138.16	109.88
1993	4.58	3.98	166.35	125.93	127.29	118.18
1994	3.85	3.77	166.03	107.74	127.43	127
1995	4.2	3.86	154.19	110.81	112.28	137.92
1996	4.19	4.5	173.4	101.28	110.06	130.95
1997	4.06	4.33	168.05	102.16	109.97	133.9
1998	5.07	3.62	161.07	122.63	115.23	108.49
[truncated: 3,000 more rows]

## Sheet: comp6_dist_angles
Frame	d1[ALA249=O---I]	d2[ALA920=O---I]	theta1[C-I---O=ALA249]	theta1[C-I---O=ALA920]	theta2[ALA249-C=O---I]	theta2[ALA920-C=O---I]
0	3.44	3.54	123.15	127.33	134.46	117.85
1	3.97	3.62	115.42	159.54	123.06	100.78
2	3.57	3.45	124.5	146.48	120.41	118.44
3	4.24	3.17	116.45	158.1	116.81	113.72
4	4.24	3.5	121.97	143.9	132.81	102.67
5	3.68	3.46	118.39	159.12	132.94	122.52
6	3.73	3.47	120.82	145.52	122.22	126.66
7	3.43	3.83	123.02	144.99	122.17	119.18
8	3.77	3.7	123.69	154.4	119.59	107.99
9	3.33	3.74	123.59	144.41	116.93	120.83
10	3.69	3.57	112.88	129.02	136.22	105.45
11	4.17	3.72	100.51	162.57	124.08	111.65
12	4.25	3.4	114.17	152.99	108.38	118.48
13	4.35	3.74	124.28	153.64	97.48	118.07
14	3.67	3.54	120.33	142.38	118.51	113.51
15	3.96	3.41	111.79	164.54	118.51	113.42
16	4.03	3.46	120.69	157.63	103.78	119.1
17	4.69	3.83	120.85	170.16	115.47	117.59
18	3.95	3.44	117.54	146.63	112.57	105.6
19	3.83	3.79	120.22	136.09	123.74	115.37
20	4.7	3.52	115.08	165.18	119.4	113.78
21	4.85	3.46	111.25	146.39	107.54	121.26
22	4.02	3.81	115.63	153.21	126.57	104.92
23	4.03	3.81	116.62	162.3	116.52	108.57
24	3.71	4.06	130.54	141.47	118.71	120.91
25	3.93	3.31	101.13	165	125.03	112.89
26	3.97	3.74	116.14	158.09	110.37	115.81
27	3.64	3.84	122.79	136.41	123.55	116.26
28	3.76	3.36	116.89	140.54	126.78	112.22
29	3.84	4.02	121.05	143.03	107.28	105.68
30	4.12	3.42	115.89	153.93	113.6	125.81
31	3.75	3.65	110.17	160.36	124.63	106.26
32	3.58	3.37	122.53	115.4	130.69	110.62
33	3.55	3.43	128.95	137.09	113.79	122.42
34	4.73	3.46	111.45	170.35	116.9	116.59
35	4.19	3.36	115.06	153.43	123.3	126.75
36	3.56	3.7	127.4	150.36	121.49	110.88
37	4.25	3.74	103.27	166.04	132.93	107.66
38	4.6	3.39	114.98	155.99	119.32	108.82
39	4.06	3.5	127.9	146.27	115.05	108.37
40	3.53	3.25	112.28	144.51	117.79	108.69
41	3.85	3.36	106.2	169.16	129.16	101.1
42	3.37	3.54	132.29	145.02	107.77	124.29
43	3.55	3.36	107.5	156.3	127.81	124.05
44	3.82	4.38	144.21	126.75	107.02	116.16
45	3.28	3.57	128.87	136.79	116.64	119.18
46	3.45	3.31	104.75	163.67	129.86	114.19
47	4	3.5	104.08	141.55	135.84	101.13
48	3.52	3.71	121.96	150.96	117.55	122.36
49	4.79	3.58	109.94	167.42	117.46	114.45
50	3.65	3.7	114.89	162.29	122.1	115.32
51	4.9	3.93	100.16	153.18	127.39	105.22
52	4.41	3.49	100.95	175.45	120.16	111.3
53	4.15	3.34	112.42	159.83	130.86	118.87
54	3.57	3.53	111.44	142.82	135.42	110.86
55	3.56	4.13	127.51	136.89	110.8	110.26
56	3.79	3.96	115.76	135.85	129.08	116.7
57	3.66	3.62	116.06	154.34	119	115.09
58	4.15	3.55	105.55	174.26	114.2	116.26
59	3.51	3.46	122.04	141.57	125.22	116.37
60	3.37	3.75	130.92	147.44	121.95	121.67
61	3.33	3.66	117.75	145.24	120.17	118.77
62	4.3	4.19	129.1	163.13	111.45	122.32
63	3.88	3.56	104.6	156.9	131.91	112.5
64	4.15	3.48	115.45	137.64	113.33	106.45
65	3.86	3.82	104.53	143.87	128.4	108.42
66	4.37	3.59	101.81	162.66	121.96	110.63
67	3.57	3.65	117.78	143.37	116.37	114.52
68	3.86	3.82	107.52	148.07	120.87	97.79
69	4.22	3.33	113.89	165.5	131.21	117.14
70	3.73	3.28	120.17	153.43	120.72	115.67
71	3.66	3.76	104.48	169.08	134.96	114.55
72	3.81	3.48	111.33	151.61	126.86	114.07
73	4.23	3.57	110.36	151.29	124.93	106.54
74	3.76	3.57	123.93	150.59	117.02	111.82
75	3.88	3.42	123.6	144.62	110.05	113.29
76	3.68	4.12	118.5	158.93	118.16	116.66
77	3.42	3.76	125.87	145.38	118.15	112
78	4.07	3.2	129.73	148.74	107.49	124.68
79	3.5	3.09	121.93	136.29	127.4	117.05
80	3.61	3.28	117.42	159.41	124.66	118.55
81	3.95	3.36	104.3	159.34	131.27	104.88
82	3.88	3.42	118.7	163.67	115.51	118.83
83	3.75	3.99	134.19	141.05	111.56	104.68
84	3.96	3.43	123.92	148.83	105.4	110.61
85	3.59	3.73	118.15	134.86	124.41	100.37
86	3.63	3.52	119.6	152.45	122.01	108.49
87	3.96	4.32	128.22	141.01	122.64	103.68
88	3.57	3.75	132.94	148.25	115.61	119.89
89	3.52	3.56	117.22	130.26	127.38	105.03
90	3.49	3.7	117.8	144.52	117.99	109.86
91	3.86	3.49	129.88	120.24	115.63	105.62
92	4.25	3.97	132.86	120.26	116.36	130.73
93	3.94	3.37	109.8	152.5	134.13	114.81
94	3.39	3.27	121.16	137.87	118.84	107.54
95	3.58	3.53	128.66	123.11	125.02	140.65
96	3.42	3.62	111.18	131.91	125.57	97
97	3.93	3.77	111.37	151.06	124.06	119.18
98	3.63	3.54	125.56	143.67	104.87	125.19
99	3.47	3.49	127.89	144	122.76	130.84
100	3.99	3.76	114.54	143.06	127.58	112.07
101	3.41	3.52	124.5	130.58	120.75	117.59
102	3.78	3.34	121.57	120.84	118.18	129.34
103	3.73	3.56	114.4	149.45	118.78	118.92
104	3.46	3.51	112.39	152.41	123.85	118.46
105	3.74	3.25	109.79	145.74	121.56	111.81
106	3.27	3.66	115.63	150.54	118.64	121.75
107	3.28	3.34	121.72	143.69	119.64	133.7
108	4.02	3.81	111.83	128.28	127.81	111.32
109	3.79	3.76	121.3	137.18	126.59	108.58
110	4.23	3.47	104.95	146.71	114.68	106.73
111	3.89	3.72	113.46	150.91	117.64	111.55
112	3.54	3.38	109.59	145.55	126.13	112.33
113	3.37	3.44	118.15	137.01	125.7	112.59
114	3.77	3.7	109.19	143.81	135.17	120.41
115	3.56	3.86	129.2	142	122.06	124.34
116	3.35	3.52	122.54	139.89	119.23	131.1
117	3.6	3.75	127.31	142.45	119.91	134.37
118	3.78	4.48	123.41	123.17	114.21	116.66
119	3.56	3.97	136.87	141.69	110.3	125.57
120	3.43	3.19	111.86	138.85	129.23	124.16
121	3.78	3.41	118.75	145.72	122.6	119.46
122	4.21	3.74	117.39	155.32	118.66	118.26
123	3.54	3.71	113.26	145.87	134.66	112.79
124	3.47	4.07	128.6	145.09	118.52	114.93
125	3.31	3.65	121.41	119.27	124.79	129.14
126	3.77	3.89	107.93	153.3	134.02	114.91
127	3.77	3.72	128.38	148.85	124.87	117.99
128	3.67	3.81	111.82	140.94	130.71	109.59
129	3.57	3.51	127.69	138.15	112.63	128.93
130	3.79	3.69	114.84	147.33	121.37	118.99
131	3.63	3.14	109.18	148.07	126.98	142.72
132	3.97	3.93	117.71	139.19	127.89	103.73
133	3.96	3.33	105.79	132.97	123.02	109.71
134	3.67	3.26	98.08	157.8	116.13	119.1
135	3.76	3.46	119.47	133.2	125.33	118.29
136	4.17	3.34	98.22	166.2	115.85	108.12
137	3.54	3.57	108.78	153.5	128.8	115.83
138	3.4	3.31	111.92	136.98	140.24	117.67
139	3.32	3.4	114.77	141.54	122.38	116.05
140	3.63	3.95	106.22	144.46	120.16	103.85
141	3.29	3.9	128.43	141.8	122.05	115.98
142	3.9	4.12	107.26	157.72	123.84	114.64
143	3.27	3.45	110.02	147.45	111.26	133.07
144	3.46	3.56	105.94	151.73	133.57	119.55
145	3.19	3.36	114.19	136.83	126.68	106.04
146	3.58	3.49	116.58	144.64	127.2	116.59
147	3.46	3.67	115.67	148.56	132.2	112.53
148	3.9	3.71	116.63	146.58	123.45	117.28
149	3.41	3.32	110.12	146.2	129.76	118.21
150	3.38	3.57	116.9	135.58	138.38	120.02
151	4.42	3.42	105.15	161.09	116.86	117.57
152	3.83	3.85	117.28	130.63	121.67	106.21
153	4.03	3.61	117.38	151.76	120.13	123.12
154	3.7	3.56	115.58	158.02	112.61	116.39
155	3.37	3.51	106.84	123.09	139.05	105.01
156	3.38	3.81	128.24	139.75	111.19	124.18
157	3.67	3.21	116.39	148.83	119.51	124.64
158	3.64	3.47	117.99	138.24	137.84	134.33
159	3.9	3.76	116.63	151.28	121.77	116.98
160	3.69	3.52	109.92	141.93	137.59	107.19
161	3.75	3.99	134.79	137.05	116.64	124.23
162	4.31	3.54	103.41	178.38	123.26	105.15
163	3.43	3.12	112.98	140.09	131.08	117.12
164	3.79	3.3	98.7	164.12	122.59	114.98
165	3.63	3.57	112.98	131.95	134	120.22
166	3.6	3.85	115.18	127.41	126.98	99.15
167	3.65	3.88	112	157.13	121.58	117.12
168	3.2	4.04	125.8	134.38	122.86	118.76
169	3.47	3.88	119.85	135.22	122.38	108.14
170	3.45	4.14	131.7	133.95	115.92	130.95
171	3.66	4.76	135.26	110.33	122.57	112
172	3.83	3.22	114.57	136.88	131.29	133.9
173	3.84	3.65	119.76	140.58	116.26	136.78
174	3.67	3.65	121.48	143.95	116.47	122.78
175	3.53	3.8	132.28	138.49	117.56	127.52
176	3.72	3.69	101.18	145.56	129.83	99.29
177	3.61	3.22	122.84	134.43	118	131.53
178	3.77	4.09	127.71	136.08	124.15	119.54
179	3.82	3.3	125.37	127.4	125.28	124.98
180	3.77	3.82	121.47	147	109.08	134.68
181	3.89	3.53	118.28	154.35	126.03	120.12
182	3.54	3.97	120.27	113.68	124.95	107.34
183	3.23	3.56	124.23	114.19	132.73	124.42
184	3.58	3.7	130.41	131.36	121.6	124.69
185	3.55	3.42	119.28	130.09	130.12	114.01
186	3.51	3.5	115.09	144.83	126.29	112.51
187	3.86	3.26	115.65	165.61	110.56	123.17
188	3.54	3.92	114.7	145.05	125.88	107.3
189	3.75	3.92	120.38	159.78	123.93	111.07
190	3.76	4.47	124.94	143.81	122.32	99.96
191	3.62	4.11	126.92	133.2	117.65	118
192	4.07	4.24	111.74	122.87	131.44	109.57
193	3.43	3.57	117.2	118.14	131.13	114.77
194	3.6	3.52	105.67	149.36	136.07	131.51
195	3.37	4.02	113.16	144.03	126.67	114.31
196	4.26	3.64	114.09	159.59	118.88	109.51
197	3.54	3.95	105.49	131.35	145.6	118.61
198	4	4.29	120.41	141.03	120.8	106.23
199	3.95	3.49	109.92	133.83	133.15	121.6
200	3.73	4.03	110.06	144.53	124.17	106.43
201	3.78	3.6	111.77	147.68	122.18	118.78
202	3.74	4.03	108.22	134.94	132.27	105.64
203	3.48	3.98	120.94	149.3	128.18	137
204	3.87	3.96	106.33	126.06	136.95	113.04
205	3.72	3.95	103.76	158.45	138.03	110.35
206	3.42	3.82	115.45	152.98	134.21	119.96
207	3.44	3.3	106.9	139.83	121.48	112.95
208	3.44	4.29	117.26	140.83	130.1	111.04
209	4.68	3.86	114.41	158.8	109.94	119.27
210	4.34	4.11	116.19	148.33	113.27	124.65
211	3.86	3.88	117.95	157.19	118.48	122.7
212	3.53	3.58	120.83	143.28	119.81	124.46
213	3.88	4.06	124.79	147.18	126.08	115.78
214	3.37	3.86	117.87	144.11	123.98	112.26
215	4.42	3.62	100.88	152.45	128.15	112.43
216	3.85	3.37	111.1	140.98	132.73	122.83
217	3.7	3.7	117.36	143.64	126.84	134.33
218	4.29	3.41	114.33	158.14	130.07	124.83
219	3.74	3.66	106.96	148.78	139.68	114.66
220	3.96	3.45	112.85	151.13	127.98	122.32
221	3.8	4.06	113.92	161.33	124.06	108.37
222	3.81	3.37	101.29	161.79	127.34	118.62
223	3.31	3.65	114.05	144.37	127.43	126.01
224	3.94	3.66	111.89	141.75	132.06	121.03
225	3.84	3.58	105.92	147.12	132.01	106.5
226	3.79	3.69	110.68	153.43	127.78	127.57
227	3.99	3.58	111.81	154.89	135.31	117.41
228	3.56	3.97	111.35	138.96	126.99	102.35
229	3.94	3.78	122.29	147.54	98.23	125.18
230	4.06	3.73	119.5	147.74	114.72	129.15
231	3.56	4.08	111.63	151.96	128.75	114.04
232	3.6	3.88	103.06	151.25	126.59	122.78
233	3.81	3.8	116.74	149.1	123.17	110.57
234	3.31	3.53	115.83	142.48	126.85	131.93
235	3.7	3.91	109.8	145.56	126.58	117.83
236	3.96	4.24	107.66	141.28	119.91	107.03
237	3.41	3.87	115.16	147.93	122.53	119.97
238	3.38	4.11	137.73	131.55	114.36	130.91
239	3.87	3.84	127	141.36	118.94	119.93
240	3.55	3.6	102.35	158.32	121.49	125.4
241	3.68	3.33	120.01	141.42	113.77	129.99
242	4.49	3.45	111.84	159.33	112.71	134.86
243	3.7	3.64	120.58	142.95	118.23	124.14
244	3.72	3.47	110.35	132.28	132.85	123.59
245	3.89	3.7	119.73	153.28	126.68	116.68
246	3.55	3.66	125.1	137.23	113.45	126.56
247	3.72	3.77	116.22	150.33	114.44	118.31
248	3.97	3.56	113.99	135.4	129.68	103.12
249	3.49	3.81	102.46	151.43	121.05	115.04
250	3.34	3.67	92.27	133.6	164.52	130.98
251	4.19	3.18	93.64	164.83	125.81	134.54
252	3.59	3.53	111.16	137.11	127.42	124.9
253	4.03	3.78	100.27	137.56	130.01	122.2
254	3.42	3.95	117.99	147.66	127.17	117.39
255	4.44	3.32	90.74	158.73	117.7	121.2
256	3.71	3.54	105.64	149.09	130.86	127.09
257	3.65	3.18	106.17	159.43	120.42	121.32
258	4.57	3.7	99.09	148.47	132.56	113.29
259	3.62	3.72	114.56	157.86	122.58	117.39
260	3.64	3.7	120.33	137.22	124.95	117.94
261	3.94	3.45	102.4	157.08	130.47	117.49
262	4.51	4.07	98.67	150.07	125.76	110.08
263	3.3	3.5	103.88	137.73	131.61	121.36
264	3.38	3.36	101.62	144.51	126.95	120.36
265	3.18	4.03	116.62	150.7	126.01	112.61
266	3.51	4.07	127.62	147.34	119.89	116.7
267	3.51	3.82	97.52	148.08	149.41	107.97
268	3.91	3.33	94.12	166.02	129.04	119.76
269	3.98	3.7	119.2	148.02	118.73	117.96
270	3.93	3.48	113.03	149.94	124.1	121.1
271	3.98	2.94	103.51	153.31	129.58	132.51
272	3.78	3.56	124.92	148.85	122.13	118.36
273	4.34	3.68	121.93	152.64	125.82	129.79
274	4.51	3.49	111.09	171.61	109.19	129.96
275	3.2	4.45	116.81	137.92	128.39	120.72
276	3.68	4.69	129.42	146.15	111.68	132.08
277	3.75	3.51	103.29	159.21	136.49	129.43
278	3.79	4.2	123.3	146.31	117.19	129.74
279	3.46	4.57	129.75	139.74	119.25	127.8
280	4.18	4.35	127.34	135.53	116.92	125.08
281	3.69	4.29	119.1	137.39	127.61	132.87
282	4.73	3.52	102.1	170.08	124.76	113.38
283	3.82	3.35	105.16	154.22	127.6	129.68
284	3.88	3.81	113.1	158.04	120.92	132.59
285	3.52	4.47	125.48	146.49	120.54	124.25
286	3.97	4.21	118.14	155.57	125.76	119.9
287	4.04	3.72	89.19	163.54	136.54	111.03
288	3.39	3.72	109.31	152.51	136.38	119.44
289	4.14	4.39	121.05	147.56	120.65	120.2
290	4.54	3.74	107.74	166.47	121.92	114.73
291	3.72	4.95	133.52	146.09	115.34	112.64
292	4.18	3.57	112.82	161.79	124.69	115.04
293	4.36	4.36	106.82	157.64	123.4	113.54
294	3.95	4.58	126.97	147.18	111.69	116.66
295	4.14	3.77	113.63	168.63	120.05	127.91
296	3.69	4.55	131.06	147.34	120.3	112.67
297	4.15	3.91	114.64	154.95	113.41	125.15
298	4.08	4.32	124.72	144.85	116.2	113.03
299	3.89	3.54	118.46	147.28	117.76	123.1
300	4.79	3.61	104.09	170.16	112.5	115.52
301	4.56	3.61	108.05	166.96	124.24	114.18
302	4.23	4.25	120.18	167.69	118.48	115.2
303	3.87	4.14	112.9	147.09	122.14	127.47
304	5.14	5.13	133.99	161.4	117.74	112.88
305	4.58	4.17	110.7	165.4	128.29	121.85
306	4.21	4.06	112.25	156.4	124.92	110.38
307	3.75	4.63	125.1	144.06	131.18	117.73
308	4.3	4.02	125.06	161.58	113.79	123.84
309	3.8	3.72	112.43	161.9	130.07	113.75
310	4.02	4.22	114.26	130.7	134.01	105.22
311	3.57	4.96	152.35	132.39	111.25	143.34
312	3.7	3.56	119.32	152.59	124.44	124.46
313	3.52	3.96	120.07	146.19	135.7	114.04
314	3.99	4.22	109.77	157.99	127.85	114.79
315	4.33	3.96	116.9	163.24	128.91	113.56
316	4.11	4.98	140.78	139.36	114.6	119.85
317	4.01	3.85	112.37	165.39	122.73	123.43
318	4.18	4.54	120.52	155.18	110.49	123
319	4.41	3.75	101.39	161.25	133.09	108.29
320	3.91	4.36	111.31	154.78	126.94	115.95
321	4.5	5.12	123.32	164.38	122.95	105.05
322	4.56	3.67	99.05	157.84	133.18	117.6
323	3.55	4	121.17	141.65	126	141.23
324	4.43	3.8	108.91	162.45	126.33	103.56
325	4.54	4.84	120.64	155.63	127.83	111.31
326	4.38	3.7	112.02	160.01	121.91	124.43
327	3.65	4.21	122.48	152.83	118.51	116.15
328	4.51	4.37	126.61	134.95	125.68	118.77
329	4.15	4.51	111.21	155.95	140.53	119.5
330	4.51	4.1	115.72	161.16	122.94	113.48
331	3.78	4.05	118.41	146.55	129.31	114.09
332	4.81	4.15	109.78	163.52	134.34	114.09
333	4.21	3.88	118.98	153.22	134.79	116.53
334	3.75	4.4	117.44	147.29	133.59	122.33
335	4.15	4.16	104.19	168.15	134.9	108.09
336	4.26	4.14	110.72	151.25	131.33	105.51
337	4.37	3.86	108.52	164.6	142.32	105.17
338	3.49	4	122.31	152.69	122.29	129.82
339	4.98	4.11	108.94	168.24	126.89	114.85
340	4.48	4.43	101.72	144.87	136.74	111.88
341	4.61	3.81	98.55	153.77	135.8	112.17
342	4.99	4.32	105.52	176	123.91	107.48
343	3.95	4.24	116.37	150.34	127.23	117.63
344	4.02	4.97	129.73	154.59	120.58	120.89
345	4.15	4.66	102.25	142.16	134.51	108.11
346	4.02	4.05	112.66	156.08	135.02	118.46
347	3.52	4.56	124.28	150.6	125.88	113.49
348	4.39	3.69	100.27	175.3	141.64	109.66
349	3.5	4.52	130.54	139.67	125.13	116.45
350	3.66	5.18	123.71	139.85	124.7	129.14
351	4.31	4.63	101.22	160.16	139.21	105.78
352	4.21	4.11	107.84	168.23	117.69	110.54
353	3.7	3.81	114.7	161.81	126.61	125.32
354	4.1	4.48	123.95	149.36	120.56	112.94
355	4.01	4.39	106.42	148.78	132.95	116.16
356	3.8	4.65	112.97	164.51	131.14	113.13
357	3.61	3.6	107.09	158.7	128.5	123.31
358	4.33	4.57	130.36	138.92	121.45	108.14
359	4.13	3.77	108.92	169.52	123.59	113.45
360	3.93	3.89	103.65	163.04	128.98	119.15
361	3.83	3.91	123.57	151.68	116.83	112.19
362	4.15	3.85	120.28	150.98	118.69	107.94
363	3.29	3.96	116.74	153.13	135.45	114.8
364	3.52	4.03	124.48	162.27	123.61	108.48
365	3.67	4.87	122	158.85	125.64	111.19
366	3.53	4.66	123.52	134.89	128.26	105.41
367	4.19	4.47	117.52	165	114.6	118.64
368	4.42	3.76	96.13	160.18	128.61	107.29
369	3.93	4.27	118.47	151.39	127.24	110.52
370	3.58	4.41	133.54	135.74	122.94	111.14
371	3.58	4.4	152.12	133.68	106.66	114.28
372	3.79	4.12	122.01	152.35	117.13	113.2
373	3.48	4.44	125.53	136.68	127.34	112.94
374	3.73	3.79	114.29	144.82	123.17	121.02
375	4.24	4.39	133.55	141.78	112.93	107.85
376	4.7	3.69	112.5	168.19	118.46	109.59
377	4.32	3.53	116.04	150.19	115.86	120.15
378	3.42	4.14	142.79	136.37	106.94	128.15
379	4.07	3.93	128.58	152.91	108.81	127.22
380	4.47	3.77	131.19	154.77	101.5	115.87
381	3.86	3.81	120.53	154.83	110.13	131.15
382	3.99	3.79	122.36	151.1	93.71	129.91
383	4.61	3.53	115.52	165.96	127.26	115.38
384	3.77	3.67	120.17	151.79	119.23	117.34
385	4.91	4.12	107.84	137.1	132.93	102.44
386	4.16	3.3	123.07	160.47	115.73	119.37
387	4.22	3.34	120.73	155.95	121.5	121.71
388	4.24	3.62	121.09	163.76	121.44	122.2
389	4.29	4.03	121.93	141.73	124.05	114.62
390	4.47	3.4	102	172.23	118.82	115.67
391	3.93	3.8	132.07	143.09	112	126.31
392	4.06	3.55	105.37	168.44	128.83	130.09
393	4.26	3.91	109.51	164.49	128.07	123.71
394	4.58	3.87	116.16	165.54	118.24	120.68
395	4.67	3.34	114.36	167.88	107.99	130.03
396	4.22	3.54	119	156.44	116.01	133.08
397	4.29	3.67	114.7	151.97	115.65	108.22
398	4.45	4.18	114.32	150.92	122.18	119.27
399	4.78	3.79	120.83	145.24	118.55	123.88
400	3.92	3.42	118.54	142.27	127.9	126.51
401	3.57	4.19	128.65	147.64	120.26	106.2
402	3.83	4.09	108.39	168.97	127.26	112.26
403	4.13	4.09	108.68	147.71	131.35	115.89
404	3.98	3.82	125.39	146.43	120.03	130.65
405	4.56	3.33	115.89	172.62	113.73	121.47
406	3.96	3.46	120.94	151.96	114.62	121.82
407	3.66	4.21	129.62	132.38	123.49	122.81
408	4.41	3.62	123.72	149.94	112.3	126.12
409	3.78	4	120.76	140.03	125.17	108.35
410	3.56	3.95	134.15	122.13	121.78	127.85
411	3.77	3.94	132.17	141.77	111.23	116.71
412	4.02	4.68	127.25	156.19	114.56	100
413	4.06	3.47	127.37	149.59	112.24	132.81
414	3.7	3.77	133.92	152.64	114.06	118.18
415	3.96	3.92	122.95	158.65	115.08	113.69
416	3.87	4.02	126.03	148.96	120.88	112.51
417	3.91	3.53	129.47	152.62	127.59	125.21
418	4.1	3.57	124.28	146	132.4	117.18
419	3.54	3.25	128.51	149.56	123.16	125
420	3.46	3.53	124.44	128.89	123.98	122.61
421	3.85	3.48	114.95	124.14	135.12	112.11
422	3.81	3.4	131.28	140.3	108.84	125.27
423	4.41	3.38	103.67	164.55	123.26	104.21
424	3.76	4.09	135.01	133.82	114.09	123.69
425	3.62	3.42	113.36	125.57	128.71	128.12
426	3.65	3.65	109.69	137.41	133.44	123.99
427	3.8	3.84	111.78	135.87	130.91	113.77
428	4.3	3.27	122.22	142.81	122.09	139
429	3.53	3.51	130.62	144.79	109.92	135.84
430	3.55	3.89	116.56	135.33	127.33	112.64
431	3.47	3.49	125.27	140.6	121.5	134.1
432	3.45	3.94	126.91	137.75	115.83	118.19
433	3.68	3.77	116.2	148.91	112.22	114.48
434	3.91	3.64	120.63	127.51	122.82	113.36
435	3.54	3.76	136.38	133.31	113.74	124.53
436	3.4	3.98	127.75	147.99	110.45	115.25
437	3.95	3.53	126.19	141.13	129.61	114.19
438	3.41	3.58	129.95	143.84	111.6	116.99
439	3.94	3.49	120.94	155.89	110.75	118.48
440	3.92	3.36	122.59	129.29	123.83	116.85
441	3.9	3.38	125.05	151.63	115.22	116.49
442	4.26	3.56	121.61	145.65	104.47	114.76
443	4.02	3.72	122.68	140.72	120.55	113.35
444	3.84	4.2	127.74	146.49	109.64	124.02
445	3.95	3.35	133.76	135.49	107.4	134.47
446	4.41	3.46	123.74	148.06	120.23	124.94
447	3.5	3.57	130.41	134.99	124.42	123.22
448	4.7	3.83	128.8	145.04	118.77	116.96
449	4.02	3.77	126.63	147.8	113.39	135.08
450	4.01	3.27	116.7	159.5	117.55	122.27
451	4.75	3.57	129.57	147	109.64	139.09
452	4	3.36	141.6	131.23	97.01	138.03
453	4.15	3.29	118.85	157.41	135.88	119.25
454	3.87	3.57	117.15	163.13	123.39	107.78
455	4.3	3.51	106.1	125.03	140.52	106.66
456	3.86	3.64	126.09	146.92	113.2	130.75
457	3.62	3.66	130.51	142.76	122.91	128.66
458	4.3	3.3	112.86	159.55	110.32	113.28
459	3.72	3.59	124.06	140.87	115.58	133.35
460	4.92	3.64	117.8	166.83	107.81	117.65
461	3.7	3.49	126.61	135.93	128.88	150.29
462	3.79	4.51	125.66	119.31	123.38	115.12
463	3.64	3.47	127.66	130.04	120.34	121.07
464	3.66	3.97	123.48	132.2	116.33	121.79
465	3.65	3.75	142.34	129.67	109.08	132.7
466	4.14	3.26	116.98	139.54	128	120.99
467	4.11	3.43	108.31	167.29	123.86	124.42
468	3.67	3.15	113.32	147.11	123.9	126.3
469	3.34	3.37	124.18	150.96	125.77	126.92
470	4.52	3.83	115.55	167.09	119.62	116.51
471	3.8	3.51	111.72	142.99	134.95	118.84
472	3.97	3.25	117.83	152.43	117.19	127.79
473	4.52	4.33	129.41	160.26	109.04	134.45
474	3.73	3.51	117.21	160.78	123.69	129.71
475	4.23	3.31	106.44	168.16	123.92	131.72
476	3.94	3.49	111.66	137.44	126.7	118.24
477	3.48	3.55	119.54	145.83	120.3	117.56
478	3.81	4.31	136.71	138.59	118.31	122.31
479	3.53	3.3	106.45	150.29	136.47	120.13
480	4.1	3.55	107.76	157.63	125.3	113.02
481	3.44	3.56	111.49	158.58	137.7	118.34
482	3.76	3.49	114.72	151.55	126.29	109.65
483	4.33	3.64	117.14	141.28	121.71	105.86
484	4.27	4.14	128.04	144.59	121.99	113.58
485	3.46	4.02	135.23	139.13	106.25	129.54
486	4.18	3.49	106.61	156.38	123.04	113.18
487	3.57	3.83	115.56	133.63	123.38	117.07
488	4.42	3.26	110.38	166.98	119.58	123.46
489	3.93	3.65	116.56	142.89	124.48	121.51
490	3.54	3.74	118.06	154.18	120.71	112.11
491	4.47	3.34	106.88	161.97	124.77	118.35
492	3.52	3.78	118.1	140.74	125.12	128.06
493	4.59	4.59	122.24	133.27	109.86	115.56
494	3.94	3.61	122.91	155.69	117.05	122.58
495	4.08	3.39	110.77	154.27	125.12	140.26
496	4.7	3.5	113.92	160.71	123.41	114.93
497	4.47	3.35	115.49	134.23	125.64	117.74
498	4.71	3.66	121.44	146.97	116.23	116.82
499	4.38	3.4	114.42	142.52	114.9	119.12
500	4.25	3.85	126.61	137.92	111.72	118.78
501	3.86	4.3	141.69	113.02	109.23	115.26
502	4.79	3.52	121.85	129.98	117.69	118.06
503	4.37	4.15	136.97	140.71	101.6	129.74
504	3.95	3.22	114.91	137.1	123.34	120.61
505	4.64	3.6	121	120.23	115.52	124.76
506	4.28	3.01	118.33	141.57	124.03	115.39
507	4.33	3.66	120.79	142.11	120.51	116.74
508	4.71	3.26	123.43	154.7	113.81	123.69
509	4.47	4.12	124.93	132.74	109.78	129.08
510	4.97	3.32	109.47	156.23	115.32	128.96
511	3.98	3.97	138.83	128.95	110.02	142.5
512	4.46	3.27	114.5	162.1	118.95	137.82
513	4.48	3.89	127.98	153.94	104.93	123.89
514	4.63	3.61	131.38	120.19	106.57	125.97
515	4.36	3.25	117.89	141.86	111.07	120.14
516	4.58	3.21	120.49	156.8	108.04	137.43
517	4.05	3.47	135.55	136.29	106.45	128.9
518	4.95	3.37	100.21	145.67	122.99	107.28
519	3.27	3.51	111.74	138.63	128.52	119.7
520	3.62	3.2	107.85	141.55	148.06	113.09
521	3.58	3.97	129.68	141.15	114.83	111.04
522	3.82	3.41	117.79	142.54	117.39	124.68
523	3.74	3.56	130.28	133.58	110.7	117.23
524	3.98	3.56	119.76	145.38	124.9	123.15
525	4.12	3.86	128.76	137.53	122.61	119.15
526	3.46	3.43	108	146.98	121.08	108.68
527	3.63	3.15	109.29	146.47	126.34	117.83
528	4.22	3.72	111.55	143.8	125.21	123.66
529	4.08	3.85	121.41	143.55	117.49	111.2
530	3.45	3.99	133.81	132	108.76	124.46
531	3.46	3.63	127.11	135.21	124	131.27
532	3.84	3.8	119.18	135.79	123.86	106.21
533	3.99	3.68	125.07	147.58	114.07	116.65
534	3.51	4.32	141.03	137.47	102.13	122.5
535	3.92	3.89	124.14	154.8	113.62	121.35
536	3.73	4.53	127.87	133.25	117.33	109.29
537	4.36	3.78	133.96	141.86	103.55	116.94
538	4.24	4.42	134.73	125.34	109.42	113.98
539	4	3.32	119.61	125.72	119.8	121.6
540	3.54	3.07	108.78	149.41	119.86	131
541	3.58	3.77	113.87	137.69	124.99	146.04
542	3.8	4.05	112.83	133.14	136.51	116.99
543	3.38	3.81	131.37	129.28	114.58	139.73
544	3.69	4.33	123.73	140.64	117.86	103.25
545	3.89	3.68	129.01	137.82	107.33	124.13
546	3.41	3.95	125.04	148.61	127.68	129.78
547	3.85	3.54	119.28	151.99	122.21	121.46
548	3.95	3.87	125.47	134.78	118.05	121.41
549	4.2	3.51	114.54	137.57	122.47	126.15
550	4.29	3.72	123.89	143.51	115.34	135.83
551	3.55	3.99	116.63	129.34	129.35	111.43
552	3.76	3.68	121.7	127.55	124.25	135.47
553	4.83	3.46	106.19	168.42	114.84	117.3
554	3.59	4.05	126.78	145.25	126.32	137.94
555	3.89	3.66	111.25	132.01	133.21	107.66
556	3.81	3.2	103.04	157.94	130.58	127.6
557	3.92	4.09	130.49	140.09	121.13	138.12
558	4.2	3.77	112.5	142.49	120.51	116.54
559	3.95	3.36	127.73	140.79	114.99	135.87
560	4.05	3.53	109.24	160.64	128.29	123.6
561	3.48	3.73	119.07	156.46	113.54	120.87
562	4.35	3.46	105.2	153.99	126.77	111.12
563	3.72	3.97	119	138.67	133.56	123.14
564	3.31	4.31	132.24	130.97	110.86	127.03
565	3.81	3.48	137.74	130.65	110.05	135.3
566	3.47	4.04	132.55	115.73	115.73	127.16
567	3.77	4.18	120.87	113.05	122.11	109.51
568	3.77	3.83	110.05	129.98	128.91	106.87
569	3.6	3.29	117.52	127.6	130.2	133.54
570	3.69	4.08	119.49	132.08	128.23	117.33
571	3.63	3.74	127.39	125.57	112.45	119.5
572	3.69	3.6	134.15	125.79	106.27	125.27
573	3.47	3.83	125.2	131.12	123.07	126.57
574	3.68	4.17	132.99	141.53	107.05	115.83
575	3.66	4.02	115.67	136.07	128.49	106.52
576	3.59	3.67	114.53	147.83	125.1	117.83
577	3.5	3.35	116.61	132.58	133.09	128.24
578	4.36	3.92	126.11	124.87	115.4	120.31
579	3.52	3.98	125.26	125.94	117.57	129.12
580	3.63	4.04	150.25	127.78	108.25	130.17
581	3.89	3.55	123.89	139.37	123.61	122.56
582	3.45	3.29	133.42	135.36	116.41	130.81
583	3.74	3.8	121.12	128.56	125.94	114.16
584	3.12	3.74	132.37	125.36	114.44	113.54
585	3.17	3.92	135.24	121.97	123.85	116.56
586	3.79	4.6	138.31	122.46	115.55	126.66
587	3.72	3.56	131.64	135.07	109.23	121.45
588	3.53	3.71	127.95	137.28	110.5	131.7
589	4.16	3.54	121.7	146.57	118.45	117.99
590	3.55	3.87	123.07	134.65	118.73	122.41
591	3.65	3.54	135.32	138.49	114.3	125.14
592	3.67	3.85	124.96	142.31	117.42	107.46
593	3.53	4.28	147.36	122.74	111.2	125.65
594	3.44	3.71	123.65	134.75	128.17	128.53
595	4.07	3.78	136.86	133.04	108.83	130.73
596	4.81	3.57	107	131.38	124.78	110.68
597	4.98	3.4	106.98	165.99	122.77	120.73
598	3.37	3.89	121.28	127.34	126.98	105.7
599	4.02	3.41	113.08	146.7	122.13	115.44
600	3.79	3.66	135.61	129.86	105.9	141.97
601	3.69	3.46	143	125.25	116.55	131.39
602	4.66	4.39	129.05	161.56	113.81	115.46
603	4.21	3.66	127.75	108.13	112.64	119.19
604	3.88	3.91	121.91	146.65	117.98	121.1
605	4.12	3.76	134.77	129.51	105.71	117.26
606	3.76	3.61	130.57	150.16	120.68	122.23
607	4.17	3.72	126.42	160	113.51	109.93
608	3.64	3.34	132.75	146.05	116.14	125.43
609	3.64	3.87	141.19	131.96	104.38	123.75
610	4.16	3.61	128.22	128.93	110.65	113.81
611	3.88	3.62	123.98	121.26	126.82	114.9
612	3.67	4.21	134.76	126.91	119.45	115.45
613	3.69	3.66	129.82	135.09	111.8	121.82
614	3.87	3.75	126.42	129.3	116.36	125.69
615	4.61	4.15	146.61	136.89	103.91	127.45
616	3.58	3.94	151.23	119.23	105.85	141.44
617	3.98	3.45	125.93	134.2	123.05	103.93
618	3.63	3.29	115.33	155.05	114.98	122.11
619	3.3	3.38	127.45	136.84	117.08	134.48
620	4.01	3.64	125.92	137.82	123.18	129.32
621	4.08	3.52	123.04	141.91	123.84	130.26
622	4.05	3.41	113.78	146.5	122.27	132.46
623	4.28	3.48	123.09	112.78	112.37	107.6
624	3.79	3.43	117.24	153.26	126.1	132.76
625	4.4	3.5	126.28	129.99	116.1	120.21
626	4.1	3.3	138.77	121.26	105.25	126.74
627	4.79	3.4	123.19	158.36	117.27	120.46
628	3.69	3.99	119.8	148.1	122.59	113.11
629	3.66	3.25	134.85	137.6	121.43	126.17
630	4.46	4.02	117.27	127.05	108.1	129.79
631	4.47	3.78	139.26	136.72	105.51	136.35
632	4.89	3.89	114.32	140.51	101.02	122.69
633	4.72	3.21	120.86	155.81	121.58	122.7
634	4.55	3.21	125.22	146.65	110.14	121.97
635	3.47	4.02	142.2	128.26	120.57	135.35
636	4.43	3.61	130.86	144.61	107.68	132.58
637	3.92	3.86	133.48	138.46	119.37	111.56
638	4.16	3.77	120.45	151.49	117.35	115.49
639	4.59	3.37	125.5	153.26	109.83	123.94
640	4.17	3.76	145.72	138.96	113.1	120.56
641	4.64	3.61	129.95	139.58	95.71	128.73
642	4.43	3.73	132.43	146.53	105.94	125.8
643	4.47	3.61	119.65	159.79	109.45	126.55
644	4.04	4.06	146.31	129.93	110.69	136.44
645	5.24	3.32	108.13	146.83	105.08	138.59
646	4.02	3.32	112.94	148.84	113.85	118.43
647	4.51	4.12	122.33	142.7	105.78	134.48
648	5.02	4	126.1	152.56	114.85	127.68
649	4.98	2.98	105.7	145.39	107.75	126.89
650	5.01	3.51	126.53	152.44	105.08	113.34
651	4.69	3.83	126.35	156.67	112	121.93
652	4.67	3.5	123	157.37	122.29	118.13
653	4.51	3.26	124.65	151.49	120.83	120.78
654	4.85	3.54	131.31	148.69	98.46	113.96
655	4.23	3.72	157.25	125.91	94.73	139.71
656	4.3	3.89	125.51	142.75	101.57	127.9
657	4.59	3.45	113.37	154.02	107.8	118.53
658	5.3	4.09	109.33	142.79	101.98	113.6
659	5.6	3.41	90.56	123.32	109.37	117.41
660	4.61	3.9	112.19	133.9	101.43	135.7
661	3.57	3.41	125.76	138.22	125.99	117.72
662	3.35	3.35	131.01	132.23	120.61	121.44
663	4.06	3.7	120.69	150.12	110.66	128.85
664	3.79	3.4	136.51	140.07	111.51	126.36
665	4.26	3.55	136.01	132.89	110.63	124.29
666	4.27	3.63	126.42	140.14	116.36	116.59
667	5.07	3.58	86.38	130.86	110.65	126.8
668	3.76	4.8	146.71	112.46	102.43	135.29
669	3.8	3.41	123.48	135.57	125.05	151.43
670	4.02	3.65	130.2	143.13	126.23	133.83
671	4.81	3.37	112.68	138.43	122.99	113.81
672	3.54	3.57	123.43	134.75	115.33	119.91
673	4.3	3.14	117.3	144.87	124.86	117.77
674	3.99	3.94	136.99	132.11	112.28	119.59
675	3.41	4.03	139.55	135.7	110.23	119.49
676	4.53	3.43	115.28	156.19	119.27	112.87
677	3.73	3.84	137.22	132.06	107.97	128.87
678	4.52	4.28	145.7	138.28	104.98	119.21
679	3.61	3.45	133.31	141.21	116.81	110.97
680	3.75	3.8	139.49	142.25	114.67	120.89
681	3.7	3.51	114.85	146.69	124.28	115.29
682	3.71	3.53	122.5	142.73	126.22	104.96
683	4.17	3.56	120.33	154.59	122.39	111.47
684	4.18	3.61	132.62	148.59	113.42	129.74
685	4.25	4.12	119.44	163.35	108.47	107.24
686	3.79	3.83	135.03	150.6	118.26	123.56
687	4.05	3.42	115.28	148.55	108.79	138.72
688	4.08	3.25	108.71	165.54	107.56	115.23
689	4.18	3.66	128.45	138.33	117.28	112.56
690	3.49	3.5	128.78	142.16	127.68	134.28
691	4.29	4.25	108.69	176.14	119.91	113.71
692	3.52	3.38	118.2	162.14	120.34	125.99
693	3.75	3.7	133.51	139.86	111	126.4
694	3.39	4.11	137.3	130	119.23	126.61
695	3.73	3.57	116.93	152.31	113.44	119.76
696	3.63	3.8	129.03	153.62	103.84	135.44
697	3.4	3.4	119.07	143.62	121.49	125.08
698	3.4	3.31	129.2	116.82	125.24	113.01
699	3.87	3.52	129.62	133.72	121.8	112.07
700	3.6	4.07	140.52	125.24	112.74	118.08
701	4.31	4.31	134.36	131.29	111.44	118.82
702	3.75	3.36	129.55	125.17	124.27	129.46
703	4.37	3.97	130.77	132.54	111.25	112.87
704	4.59	3.87	142.24	149.38	107.92	107.87
705	4.17	3.25	128.96	146.97	136.39	109.66
706	3.92	3.55	129.4	141.3	121.3	120.03
707	3.68	3.89	128.42	114.93	124.09	114.43
708	3.71	4.01	140.88	113.27	117.49	116.27
709	3.76	4.03	144.02	115.58	112.01	112.21
710	3.45	4.09	144.54	131.85	112.56	117.04
711	3.76	3.2	135.44	130.51	115.73	123
712	3.6	3.58	134.95	129.95	125.41	118.24
713	3.5	3.64	133.79	123.02	112.94	125.02
714	3.57	4.38	146.75	127.08	109.39	126.12
715	3.77	3.54	121	148.25	113.11	116.79
716	3.96	3.53	121.79	150.08	113.88	118.5
717	4.12	4.42	142.8	129.06	101.57	111.84
718	4.41	3.79	126.93	141.54	107.49	116.85
719	4.1	4.11	133.68	140.46	104.7	121.7
720	4.19	4.46	154.5	133.2	102.02	125.64
721	3.95	3.69	121.29	138.65	125.73	120.4
722	4.26	4.1	152.43	126.84	101.75	137.15
723	4.01	3.46	136.09	134.26	113.78	127.52
724	3.39	4.33	143.08	117.58	115.16	119.44
725	4.63	3.56	120.38	149.61	128.02	113.25
726	4.86	3.58	117.99	155.49	130.79	107.36
727	3.67	3.35	128.01	146.08	115.24	123.3
728	3.63	3.51	121.63	154.13	125.35	111.62
729	3.45	3.86	129.5	132.38	119.91	121.25
730	4.05	3.25	129.01	139.42	118.33	131.78
731	3.99	3.31	127.59	147.69	120.17	127.66
732	3.96	3.75	126.52	109.57	124.47	111.22
733	3.72	3.56	117.95	115.74	129.43	107.25
734	3.88	3.7	127.73	124.48	122.99	110.34
735	4.1	3.81	132.78	142.36	110.45	123.09
736	5.07	3.06	129.53	151.88	110.71	125.85
737	3.4	3.67	135.91	133.74	118.74	120.81
738	3.58	3.64	129.92	116.42	126.4	109.46
739	3.25	3.73	130.87	116.94	136.21	119.96
740	3.99	3.73	128.65	132.32	124.7	105.31
741	3.7	3.75	129.92	129.27	121.01	117.48
742	4.77	3.64	124.43	130.82	111.84	117.09
743	4.7	3.64	123.69	167.34	110.16	115.31
744	3.74	3.84	133.95	117.98	123.21	122.55
745	3.99	4.15	128.31	131.4	120.88	113.62
746	3.65	3.67	130.27	140.76	117.37	120.98
747	3.65	3.81	128.08	139.02	121.75	107.81
748	3.74	3.51	129.1	153.6	112.59	117.25
749	3.87	3.83	141.4	115.36	123.09	109.97
750	3.95	3.59	134.85	121.65	123.4	120.41
751	3.53	4.21	146.9	124.77	108.63	103.93
752	4.06	3.88	139.46	125.12	113.67	108.05
753	4.06	3.45	140.29	142.17	102.13	128.45
754	3.99	3.49	128.49	140.83	130.77	101.05
755	3.98	3.9	133.72	149.46	124.94	111.82
756	4.04	3.43	124.76	135.08	124.4	104.53
757	3.82	3.45	130.74	128.53	121.05	113.61
758	3.81	3.07	120.78	142.18	134.71	138.05
759	4.35	3.45	137.28	140.95	106.97	119.3
760	4.14	3.61	128.68	119.71	113.35	112.73
761	3.71	4.05	148.8	129.47	124.23	107.3
762	4.52	3.49	143.67	114.65	112.81	109.55
763	3.41	3.56	146.06	113.3	121.92	118.44
764	3.57	3.38	148.21	106.51	117.83	113.85
765	3.6	3.18	149.04	102.39	110.47	146.72
766	3.42	3.95	151.07	119.18	103.61	130.37
767	3.82	3.56	157.05	114.53	109.5	127.63
768	3.79	3.4	149.19	126.35	118.85	108.19
769	4.18	3.72	159.02	117.91	109.64	128.65
770	3.68	3.39	148.99	111.46	110.87	125.74
771	3.54	3.59	151.78	118.38	108.92	136.39
772	4.36	3.24	138.31	130.69	101.5	121.14
773	3.14	4.09	149.8	113.18	109.88	112.45
774	3.92	3.33	145.65	112.08	112.85	115.27
775	3.72	4.58	147.38	103.75	100.85	114.8
776	3.59	3.91	153.47	122.07	115.15	117.82
777	4.12	3.37	140.33	122.52	119.73	115.93
778	3.49	3.93	159.95	106.1	115.41	110.81
779	3.29	3.4	136.18	114.25	135.66	123.63
780	3.58	4.04	133.9	114.9	119.63	106.57
781	3.6	3.42	152.13	106.98	127.61	114.36
782	3.3	3.56	145.68	87.16	137.03	109.34
783	3.77	3.68	150.56	117.26	123.54	111.23
784	3.63	3.3	128.84	123.1	146.03	115.42
785	4.06	3.45	158.77	99.87	119.98	118.16
786	4.26	3.59	147.94	120.23	121.16	118.08
787	3.6	3.76	152.84	111.11	114.45	117.53
788	3.28	3.83	138.71	121.33	125.88	129.67
789	3.51	3.3	127.9	129.13	123.35	115.99
790	3.89	4.06	130.18	149.82	109.6	128.19
791	3.27	3.44	147.58	112.54	127.37	134.46
792	3.8	4.62	153.06	100.77	117	115.2
793	3.64	3.25	135.12	129.86	121.85	120.73
794	4.05	3.25	142.24	116.6	121.59	109.88
795	4.16	3.5	144.51	112.15	127.32	115.62
796	3.67	4.06	140.16	121.9	118.61	128.95
797	3.65	3.4	152.37	116.48	122.79	114.71
798	3.71	3.41	146.19	117.68	124.28	129.47
799	3.83	3.44	150.06	112.84	112.93	114.38
800	3.77	3.48	137.26	115.52	129.11	107.47
801	3.33	3.99	155.02	102.91	121.98	111.3
802	3.58	3.43	133.46	115.74	120.63	122.01
803	3.29	3.24	150.95	114.9	117.91	130.47
804	3.64	3.53	147.54	109.36	121.35	117.64
805	3.71	3.56	147.24	106.77	124.32	120.6
806	3.79	3.47	145.08	122.69	113.37	126.54
807	4.08	3.38	144.88	123.87	118	119.26
808	3.39	3.24	143.27	115.58	122.67	128.43
809	3.35	3.82	142.84	104.35	138.28	122.18
810	3.85	4.32	150.53	112.71	120.43	112.36
811	3.47	3.52	143.92	111.97	126.96	121.72
812	3.7	3.39	134.69	112.14	131.89	111.86
813	3.79	3.18	131.54	119.89	132.86	131.58
814	3.39	4.11	157.69	102.88	114.1	116.48
815	3.81	3.71	148.56	102.74	125.43	119.05
816	4.36	3.45	122.42	147.42	122.41	129
817	3.57	3.56	140.97	119.85	115.42	110.33
818	3.59	3.75	156.31	110.16	112.06	114.12
819	3.46	3.6	142.87	131.35	125.6	120.58
820	3.62	3.5	155.3	112.92	116.78	105.53
821	3.4	4.1	142.6	130.75	118.02	119.12
822	3.4	4.07	160.61	99.08	109.68	131.65
823	4.16	3.64	146.57	118.23	112.55	119.09
824	3.97	3.35	142.67	112.98	113.75	124.75
825	3.4	3.91	159.7	112.95	108.5	118.95
826	3.48	3.57	143.43	111.93	137.06	110.77
827	3.93	4.19	154.89	110.14	114.67	116.64
828	3.92	4.37	145.76	116.96	121.24	118.85
829	4.62	3.6	146.29	131.22	109.82	117.99
830	4.17	3.98	149.51	115.23	107.15	130.37
831	3.9	3.48	144.17	108.24	120.7	119.47
832	4.26	4.04	147.03	108.51	119.83	115.18
833	3.83	3.59	144.07	121.95	118.97	108.27
834	4.14	3.81	145.54	105.95	113.64	117.74
835	4.04	3.32	156.84	117.09	105.94	123.7
836	3.45	3.46	153.9	116.42	122.6	137.59
837	3.75	3.76	148.96	111.41	126.54	116.56
838	3.6	3.79	137.43	135.8	126.82	108.41
839	3.63	4.13	148.48	109.75	116.38	115.46
840	3.9	3.51	149.6	105.67	113.28	112.18
841	3.47	4.05	159.55	91.32	113.42	122.73
842	3.27	3.67	153.57	106.57	123.32	111.9
843	3.97	3.46	140.78	106.31	131.15	117.45
844	3.56	3.56	131.59	114.4	132.76	109.7
845	3.73	3.17	145.35	113.02	117.2	116.44
846	3.64	4	160.82	109.12	115.89	120.29
847	3.37	3.36	136.19	130.17	115.44	115.93
848	3.66	3.91	139.01	112.12	128.22	103.7
849	3.91	3.7	149.98	110.6	114.67	128.43
850	4.03	3.33	140	136.08	110.87	108.55
851	4.44	3.41	151.18	111.59	104.36	115.41
852	3.7	3.95	154.14	107.88	117.37	105.26
853	3.81	3.71	145.92	109.38	121.23	121.55
854	4.64	3.64	127.98	111.39	125.72	103
855	3.97	3.28	149.66	125.7	117.6	118.16
856	3.67	3.2	157.43	108.23	113.49	145.96
857	4.06	3.41	144.31	111.79	129.78	110.3
858	3.98	3.62	153.53	120.9	107.01	121.49
859	3.66	4.05	167.85	110.33	108.76	125.05
860	3.47	3.39	149.89	106.95	116.72	111.86
861	3.97	3.57	143.84	122.04	124.64	112.67
862	3.7	3.77	146.5	107.47	106.59	140.64
863	4.26	3.47	155.35	118.51	111.16	127.58
864	3.96	3.96	158.03	114.31	103.94	124.19
865	3.36	3.65	143.13	131.34	121.3	114.24
866	3.46	3.67	151.58	119.3	118.46	136.73
867	3.78	3.85	140.3	126.4	106.08	145.1
868	3.74	3.62	151.41	119.73	120.99	117.03
869	4.03	3.68	151.19	131.68	113.26	130.57
870	3.4	3.55	144.7	118.58	116.29	136.17
871	3.68	3.79	148.97	125.24	120.31	121.92
872	4.27	3.61	173.65	108.25	104.28	129.75
873	3.33	3.86	169.61	94.34	113.94	138.2
874	3.55	3.38	148.55	113.09	111.66	109.56
875	3.7	4.01	147.57	97.92	115.61	103.54
876	3.49	3.18	140.82	116.34	106.04	119.77
877	3.66	3.34	137.9	97.6	119.39	132.06
878	3.86	3.6	148.22	102.11	104.31	115.37
879	4.61	4.32	163.25	134.05	95.61	120
880	3.93	3.64	153.57	104.81	108.19	134.05
881	3.68	3.76	151.64	109.49	111.5	116.56
882	3.63	3.27	143.92	104.73	122.36	122.13
883	4.42	3.3	135.65	118.93	120.87	120.63
884	3.63	3.83	147.86	109.72	107.45	133.22
885	4.15	3.82	145.22	101.53	110.71	125.25
886	3.63	3.43	143	107.11	111.12	130.41
887	4.11	4.54	160.49	107.01	100.87	112.36
888	4.43	3.7	149.14	120.71	115.43	110.33
889	4.05	3.78	162.55	116.45	106.99	119.18
890	4.16	3.88	160.02	116.96	108.87	124.01
891	4.16	3.69	155.11	117.59	105.52	115.97
892	4.4	3.57	152.79	115.58	121.27	117.2
893	4.18	3.35	152.52	114.74	118.22	127.33
894	3.99	3.79	140.39	112.34	122.58	102.8
895	3.7	3.48	151.75	101.59	113.91	139.47
896	3.12	3.28	145.81	101.23	122.48	138.01
897	3.38	3.71	145.06	111.05	121.4	111.62
898	3.78	4.12	153.03	108.84	111.8	107.08
899	3.73	3.79	149.15	108.56	112.47	117.03
900	3.77	3.64	158.25	115.04	117.97	121.07
901	3.63	3.61	135.8	99.49	127.25	108.31
902	3.54	3.82	132.06	134.84	118.58	116.85
903	3.49	3.98	155.34	107.49	109.15	108.84
904	3.23	3.38	133.2	109.62	122.37	113.43
905	4.22	3.53	142.56	131.75	109.15	120.38
906	3.69	4	143.6	105.15	110.67	96.33
907	3.58	3.44	142.37	111.4	117.39	121.05
908	3.73	3.89	134.61	130.1	120.22	113.49
909	3.53	3.59	134.83	97.34	117.69	113.87
910	4.26	3.63	126.02	108.25	119.92	113.19
911	3.96	3.49	142.54	130.03	113.15	122.76
912	3.99	3.85	138.87	110.55	118.92	103.38
913	4.06	3.28	150.2	105.72	109.78	120.72
914	4.07	3.5	153.28	120.13	113.52	106.35
915	3.48	3.26	168.75	103.25	123.67	129.77
916	3.67	4.3	159.34	99.47	112.64	106.42
917	3.54	3.48	144.56	127.09	115.75	123.97
918	3.71	3.65	153.67	108.81	112.14	114.3
919	3.58	3.58	152.27	114.23	123.84	124.28
920	4.17	3.56	127.24	139.56	130.04	120.46
921	3.47	3.77	152.73	112.55	113.86	116.09
922	3.4	3.64	150.64	99.37	121.28	118.88
923	3.79	4.15	161.94	107.61	106.79	116.56
924	4.03	3.42	148.93	122.33	101.49	139.76
925	3.66	3.73	148.21	124.8	115.06	115.14
926	3.76	3.47	149.41	121.53	116.52	109.76
927	3.8	3.65	150.79	110.11	115.12	113.02
928	4.22	3.5	140.75	134.73	111.94	120.09
929	3.5	3.42	149.19	96.78	118.02	134.75
930	3.99	3.61	156.5	118.38	106.19	112.06
931	4.12	4.21	155.83	113.18	111.18	111.57
932	4.58	3.38	151.12	125.37	115.53	125.84
933	3.71	3.41	152.05	106.4	119.99	115.65
934	4.08	3.53	151.07	113.91	104.64	135.81
935	3.41	3.45	144.62	116.95	136.69	110.9
936	3.58	3.78	151.91	107.25	121.29	124.17
937	4.2	3.59	138.78	128.6	118.36	121.2
938	3.63	3.63	159.15	100.1	113.48	124.38
939	3.58	3.42	160.44	110.83	109.74	135.26
940	3.98	3.79	161.3	108.32	105.84	127.91
941	3.72	3.63	148.2	109.77	117.27	122.05
942	3.88	3.72	135.89	108.21	110	123.28
943	3.28	3.77	156.49	102.64	113.62	127.03
944	3.67	3.79	154.91	108.12	110.71	123.31
945	3.57	3.54	131.38	102.09	119.73	131.51
946	3.62	3.31	133.6	110.56	135.72	103.1
947	3.55	3.52	138.09	106.89	115.65	124.48
948	3.88	3.54	152.1	104.58	112.77	132.33
949	3.8	3.68	143.37	118.49	119.12	126.63
950	4.16	3.25	146.93	109.92	119.55	120.82
951	3.98	3.38	162.61	109.52	105.27	124.71
952	4.44	3.7	141.61	123.79	119.01	113.12
953	3.58	3.73	145.68	118.26	116.72	120.22
954	4.56	3.64	124.12	157.56	102.22	125.25
955	3.67	4.31	150.67	116.36	111.44	120.37
956	3.66	3.27	145.27	106.3	116.38	106.46
957	3.36	3.72	152.46	102.33	106.18	125.56
958	4.1	3.64	160.89	111.29	101.29	130.98
959	4.12	3.48	149.74	105.45	107.78	127.55
960	4.2	3.76	151.13	126.04	106.45	128.18
961	3.99	3.75	141.66	107.47	118.4	100.83
962	3.72	3.22	146.27	99.58	116.27	119.91
963	3.6	3.71	142.12	86.63	116.86	113.23
964	4.8	3.77	139.87	118.43	113.23	121.83
965	4.23	3.76	150.81	125.38	108.09	119.09
966	3.79	3.65	139.72	107.93	114.28	134.32
967	4.18	3.7	137.15	113.52	123.69	114.31
968	4.79	3.39	147.29	115.46	125.1	115.36
969	3.45	3.71	158.41	97.63	117.13	131.28
970	4.01	3.83	133.82	104.32	111.22	120.85
971	4.39	3.72	140.77	107.78	130.69	104.19
972	3.58	3.42	151.89	100.41	125.05	110.73
973	4.78	3.68	137.96	102.68	119.29	111.55
974	3.6	3.22	152.5	117.13	124.62	126.09
975	3.95	3.47	164.11	117.84	108.43	116.71
976	3.52	3.57	148.93	101.73	124.79	108.35
977	3.74	3.64	155.09	107	107.49	126.36
978	3.3	4.31	139.03	108.85	121.4	114.76
979	3.44	4.09	160.23	105.65	109.95	143.27
980	3.68	3.28	153.2	115.82	112.38	137.21
981	3.61	3.58	143.31	129.07	116.2	113.87
982	3.69	3.35	144.86	107.59	116.76	108.75
983	3.7	3.41	145.38	107.61	132.11	119.17
984	3.14	3.22	141.04	105.11	134.52	107.65
985	3.52	3.59	144.12	130.72	119.74	112.84
986	3.67	3.79	151.28	126.36	131.75	129.52
987	3.53	3.62	164.21	109.78	119.87	142.36
988	3.65	3.36	145.8	111.08	116.92	122.4
989	3.34	3.56	145.43	117.56	121.44	103.75
990	3.86	3.68	150.26	115.43	116.92	104.74
991	3.42	3.79	137.65	101.06	132.96	108.99
992	3.61	3.38	149.58	118.72	120.23	112.16
993	4.2	3.33	139.29	118.66	117.9	118.63
994	4.75	3.97	132.41	133.53	103.91	126.49
995	3.67	4.08	141.86	108.73	117.46	115.68
996	3.55	3.82	138.91	106.38	142.2	103.89
997	4.21	4.02	144.83	122.21	111.48	114.72
998	3.3	3.89	143.15	109.08	119.62	117.16
999	3.31	3.48	138.61	121.7	111	122.73
1000	3.79	3.62	133.05	103.46	122.67	119.72
1001	3.68	3.82	162.12	124.07	113.48	116.91
1002	3.61	3.33	127.4	132.5	125.57	115.12
1003	3.77	3.49	122.76	161.34	115.5	121.64
1004	3.48	3.2	135.82	141.08	119.03	131.34
1005	4.26	3.9	129.87	150.68	116.63	107.01
1006	3.6	3.45	146.11	101.67	114.23	141.86
1007	3.61	3.7	147.88	102.48	120.75	110.23
1008	4.07	4.08	141.4	103.55	120.15	115.73
1009	3.86	3.38	142.75	120.97	129.2	103.44
1010	3.76	3.77	143.19	127.64	119.78	118.57
1011	3.78	3.83	159.11	113.73	105.21	114.98
1012	3.31	3.79	146.49	115.07	121.27	113.06
1013	4.45	3.51	141.43	134.01	117.81	111.02
1014	4.28	3.85	139.74	112.87	129.95	98.78
1015	3.76	3.59	150.29	106.55	118.08	143.47
1016	4.02	3.88	159.1	106.46	104.71	106.68
1017	4.09	3.51	143.37	114.78	116.39	108.69
1018	3.9	3.6	145.94	112.37	124.5	113.23
1019	3.82	3.6	155.37	113	117.46	138.14
1020	3.5	3.46	147.4	124.89	116.57	120.53
1021	3.65	3.54	144.78	101.85	123.12	115.71
1022	3.48	3.77	129.9	137.17	129.67	121.8
1023	3.6	3.91	146.97	128.14	116.29	112.83
1024	3.64	3.35	153.9	116.23	117.89	123.85
1025	3.63	3.54	159.15	102.48	125.15	126.16
1026	3.7	4.05	143.63	107.77	128.44	104.97
1027	3.83	3.76	134.88	113.28	126.69	115.54
1028	3.47	3.65	141.19	117.61	134.69	123.87
1029	3.47	4.02	159.1	96.64	118.46	132.42
1030	3.72	3.61	147.44	103.98	108.27	131.16
1031	3.83	3.09	139.56	108.98	134.04	112.16
1032	3.88	3.52	143.36	127.54	118.75	118.71
1033	3.67	3.72	158.81	107.52	117.38	126.33
1034	3.8	3.59	152.16	95.16	112.03	145.4
1035	3.68	3.51	139.99	119.83	120.83	131.18
1036	4.06	3.75	151.92	119.41	108.57	113.89
1037	3.31	4.06	163.51	108.28	121.95	128.15
1038	3.94	3.52	133.15	111.69	139.88	111.74
1039	3.47	3.9	143.14	108.08	133.43	108.24
1040	4.64	3.44	144.94	141.71	122.05	118.96
1041	3.57	3.97	158.72	109.76	108.99	141.71
1042	3.57	3.92	146.64	124.04	100.34	138.39
1043	3.87	3.5	127.14	139.22	108.43	133
1044	3.53	4.06	154.75	114.59	108.65	127.93
1045	3.5	4.34	155.19	100.79	110.24	151.87
1046	3.45	3.4	143.53	122.32	118.41	119.35
1047	3.64	3.6	152.1	114.05	105.46	126.81
1048	3.79	3.59	118.96	124.86	125.44	116.79
1049	4.01	3.72	126.5	133.69	124.25	127.77
1050	4.21	3.54	132.86	116.49	112.51	135.57
1051	4.22	3.43	132.48	138.19	117.54	125.83
1052	4.02	3.16	123.95	148.38	121.15	136.12
1053	3.88	3.41	117.74	127.34	120.51	107.21
1054	3.71	3.22	142.1	120.76	115.09	132.96
1055	3.41	3.36	140.37	104.95	133.6	115.82
1056	3.58	3.86	167.56	98.2	117.82	134.39
1057	4.16	3.83	136.69	87.05	119.98	109.49
1058	4.05	3.68	137.43	101.45	128.91	121.79
1059	4.42	3.51	132.81	117.33	135.53	119.55
1060	3.71	3.21	144.8	93.66	122.52	128.68
1061	3.92	3.41	150.22	88.51	118.86	120.44
1062	3.39	3.6	142.71	97.63	133.63	117.03
1063	3.87	4.09	142.05	95.78	131.71	109.39
1064	3.8	3.6	151.17	107.03	118.3	107.12
1065	4.03	3.23	151.85	99.29	123.11	119
1066	3.37	4.04	133.44	105.72	145.14	99.76
1067	3.8	3.49	149.92	95.73	130.03	120.05
1068	4.32	3.38	150.44	109.21	123.78	129.4
1069	4.63	3.96	154.83	124.43	122.97	105.12
1070	4.72	4.05	140.06	117.4	120.61	112.75
1071	5.2	3.62	141.42	102.27	124.33	104.06
1072	3.94	3.31	166.04	99.47	116.13	128.84
1073	4.59	3.81	135.75	114.2	125.22	113.3
1074	4.25	3.74	140.04	116.17	132.1	133.03
1075	3.89	3.67	142.62	104.19	114.35	107.8
1076	4.26	3.32	127.74	121.97	145.66	119.64
1077	3.6	3.31	149.79	97.49	130.14	145.07
1078	3.61	3.5	162.25	92.7	125.26	130.5
1079	3.83	4	147.87	88.88	120.16	136.27
1080	4.02	3.56	159.87	99.87	112.85	133.96
1081	4.14	4.08	145.1	105.59	123.65	127.49
1082	4.28	4.19	139.95	118.08	129.52	118.64
1083	3.47	4.47	138.47	103.01	142.92	111.12
1084	4.14	3.6	141.91	134.07	133	122.8
1085	3.7	3.44	149.26	109.73	123.87	133.63
1086	3.31	3.32	147.17	88.25	133.44	120.15
1087	4.47	3.38	130.48	126.37	143.55	115.03
1088	3.54	3.56	148.9	113.04	130.15	122.32
1089	3.24	3.92	151.22	106.12	126.39	109.28
1090	3.84	4.13	158.31	94.53	116.04	134.32
1091	4.11	3.67	148.32	102.55	127	124.86
1092	3.94	3.88	159.63	94.86	109.83	129.19
1093	3.39	4.1	162.21	84.79	119.17	128.7
1094	3.9	3.68	155.88	108.36	122.58	140
1095	4.01	3.34	132.18	103.91	133.28	123.15
1096	3.41	3.71	140.38	117.35	127.59	140.96
1097	3.91	3.41	133.55	122.4	135.11	120.27
1098	3.7	3.38	141.06	102.88	139.26	110.68
1099	4.14	3.32	152.15	93.86	130.71	132.96
1100	3.46	3.67	151.82	106.03	130.95	126.41
1101	3.4	3.66	141.01	110.27	137.72	126.72
1102	3.41	3.56	135.81	128.86	126.52	123.63
1103	4.96	3.24	135.19	129.97	128.55	112.11
1104	4.09	3.68	154.37	119.01	114.96	128.42
1105	3.85	3.2	131.48	136.39	123.1	117.42
1106	3.86	5.04	166.98	121.06	106.21	128.3
1107	4.02	3.56	148.61	125.95	107.79	131.55
1108	3.98	3.85	149.34	117.91	114.29	126.07
1109	4.34	3.67	142.36	105.79	127.27	129.69
1110	4.05	3.86	161.75	110.74	105.06	144.78
1111	3.86	4.12	154.92	102.41	107.24	129.13
1112	3.96	4.14	157.07	111.8	111.19	124.54
1113	3.58	4.1	150.93	103.93	113.93	125.84
1114	3.79	4.07	161.46	105.62	119.28	120.15
1115	3.75	4.06	156.42	116.98	115.11	123.05
1116	3.52	3.33	146.25	111.91	133.06	128.58
1117	4.58	3.62	140.99	111.73	128.15	135.04
1118	4	4.06	154.84	124.66	126.95	119.83
1119	3.55	3.91	137.62	127.52	126.13	129.26
1120	3.93	3.86	143.87	123.83	114.86	128.04
1121	3.6	4.04	161.1	110.13	112.31	137.27
1122	3.98	4.32	145.48	112.1	128.89	120.7
1123	3.79	3.92	148.51	108.85	118.26	128.34
1124	4.14	3.8	140.54	126.98	137.55	115.96
1125	3.41	3.71	143.95	120.72	133.64	127.81
1126	3.61	3.54	150.8	126.8	119.19	128.4
1127	3.83	3.89	147.23	107.55	120.58	128.24
1128	3.72	3.45	155.75	106.34	137.4	130.94
1129	3.88	3.51	136.79	89.99	141.96	120.25
1130	4.01	3.86	142	117.23	125.33	119.99
1131	3.6	3.81	136.19	114.76	132.59	118.7
1132	4.59	3.47	146.57	116.94	132.62	115.94
1133	4.31	3.62	136.78	132.59	134.04	120.14
1134	4.68	4.04	130.93	118.66	127.06	105.65
1135	3.85	3.74	143.45	107.77	124.19	120.98
1136	3.96	3.38	147.84	100.17	128.52	130.85
1137	3.98	3.65	140.52	117.19	145.94	116.21
1138	4.29	3.99	150.61	104.57	125.15	106.65
1139	5.25	3.39	127.34	113.4	137.59	114.87
1140	3.89	3.71	145.82	112.45	129.34	124.16
1141	4.09	3.99	137.6	119.32	130.22	120.74
1142	3.31	4.09	144.1	114.41	116.67	123.71
1143	4.33	3.5	133.25	125.75	126.2	112.64
1144	3.8	3.97	137.44	120.61	127.43	110.59
1145	3.86	3.77	134.51	130.02	130.28	107.85
1146	3.46	3.67	141.9	125.66	124.2	124.79
1147	3.52	4.04	156.71	115.29	120.99	134.14
1148	3.47	3.89	153.44	114.79	109.63	131.43
1149	3.71	3.58	142.76	116.43	125.63	130.93
1150	3.82	3.6	149.9	112.87	128.14	124.33
1151	3.71	3.82	146.85	111.26	128.42	129.64
1152	3.38	3.73	163.38	105.74	107.89	134.14
1153	3.34	3.44	142.39	108.75	133.28	121.61
1154	4.63	3.53	128.17	131.27	134.21	102.27
1155	3.38	4.1	160.79	95.69	117.04	123.6
1156	3.92	3.48	151.09	117.54	127.05	124.55
1157	3.71	3.43	145.09	115.17	128.44	124.66
1158	4.87	4.13	139.17	116.4	131.41	116.49
1159	3.95	3.68	145.88	102.37	139.48	107.29
1160	3.87	3.33	135.89	118.52	140.05	114.02
1161	3.42	3.57	151.06	107.01	126.84	124.21
1162	3.95	3.48	142.64	130.88	123.74	126.32
1163	3.85	3.27	122.22	122.67	150.13	122.81
1164	4.8	3.24	141.58	123.18	129.05	118.23
1165	4.27	3.4	142.53	117.45	124.12	128.09
1166	4.51	3.94	135.48	112.31	132.14	109.62
1167	3.87	3.26	149.7	106.73	122.82	121.64
1168	4.07	4.38	148.16	91.2	124.1	122.99
1169	4.17	3.77	152.02	126.81	118.94	122.7
1170	4.33	3.45	132.29	137.66	132.3	110.72
1171	4.56	4.1	153.14	107.67	116.84	121.96
1172	4.19	3.35	139.03	121.33	119.87	122.4
1173	3.94	4.08	143.95	101.64	126.7	115.47
1174	4.02	3.47	151.9	117.13	119.33	120.41
1175	4.19	3.53	152.79	108.88	128.54	113.65
1176	5.13	3.91	150.17	115.7	113.2	107.17
1177	3.67	3.14	135.59	131.34	121.44	127.2
1178	4.02	4.04	144.91	124.65	117.77	114.18
1179	3.75	3.9	153.85	115.75	106.37	126.8
1180	3.69	4.13	149.04	114.78	112.92	150.69
1181	3.94	3.24	137.71	118.55	133.21	139.09
1182	3.42	3.97	152.22	104.02	117.96	139.77
1183	4.25	3.55	155.14	111.3	116.68	126.46
1184	4.12	3.37	148.83	113.68	121.21	139.07
1185	4.23	3.41	135.22	126.74	112.36	119.49
1186	4.24	3.47	137.96	118.47	128.02	125.68
1187	3.87	3.83	143.15	123.33	124.93	132.63
1188	3.54	3.5	147.33	108.3	112.18	127.41
1189	3.98	4.22	145.14	121.22	109.32	129.08
1190	3.54	3.38	142.27	121.57	136.24	128.41
1191	4.39	3.69	131.72	139.76	134.11	123.9
1192	4.37	3.63	125.26	127.47	137.72	113.06
1193	3.48	4.1	148.51	119.61	129.67	131.26
1194	3.88	3.85	153.48	123.62	120.21	124.53
1195	4.18	4.45	143.04	113.81	117.02	118.71
1196	3.9	3.47	145.85	123.06	129.47	119.27
1197	4.07	4.12	165.34	118.13	112.78	123.88
1198	3.97	3.6	155.19	122.61	124.79	117.09
1199	4.39	3.4	127.39	100.67	141.36	106.39
1200	3.53	3.51	155.4	123.5	123.34	127.18
1201	3.6	3.35	148.99	115.25	116.04	120.17
1202	3.76	4.05	154.73	115.76	123	126.45
1203	4.15	3.65	151.7	115.57	127.16	121.17
1204	4.18	3.54	148.96	118.46	124.48	116.52
1205	3.29	4.05	165.71	99.66	114.41	137.11
1206	3.88	3.18	152.85	112.84	114.22	116.78
1207	3.53	3.46	147.2	98.87	128.58	120.24
1208	3.82	3.43	151.82	106.3	123.75	122.94
1209	3.91	3.61	138.21	107.5	127.21	111.76
1210	3.59	3.76	160.05	105.49	116.51	126.56
1211	3.83	3.49	144.18	98.1	124.43	115.49
1212	3.85	3.84	137.48	104.04	149.37	110.2
1213	4.3	3.43	147.71	120.68	129.54	125.62
1214	4.45	3.47	137.49	133.46	129.65	118.41
1215	4.49	3.35	143.16	125.12	122.33	112.03
1216	3.72	3.33	130.34	113.6	135.89	110.32
1217	4.44	3.76	130.5	104.42	134.49	111.72
1218	3.5	3.4	135.36	121.13	130.29	133.17
1219	3.75	3.68	135.56	121.45	133.87	125.4
1220	3.92	3.45	142.6	105.56	127.11	118.1
1221	3.97	4.12	148.78	99.08	115.53	105.44
1222	4.17	3.48	139.85	126.81	126.29	119.48
1223	3.6	3.75	143.26	105.5	116.67	129.78
1224	3.83	3.79	138.82	105.32	125.8	119.08
1225	4.21	3.31	136.46	139.69	119.25	117.37
1226	4.64	3.6	144.73	103.7	122.45	107.69
1227	3.75	3.61	147.45	91.19	119.19	129.51
1228	3.83	3.84	142.67	107.56	123.86	110.2
1229	4.33	3.75	133.66	106.54	128.14	112.34
1230	4.24	3.46	150.24	109	117.73	114.87
1231	4.13	3.71	140.3	111.94	130.45	106.45
1232	4.13	3.85	146.14	101.19	122.65	102.61
1233	4.03	3.87	147.51	106.11	126.61	112.41
1234	3.61	3.71	150.58	117.29	121.99	123.65
1235	3.9	3.64	141.12	121.69	126.22	123.07
1236	4.54	3.32	132.04	108.43	132.18	119.11
1237	3.52	3.93	158.29	92.44	123.9	117.34
1238	5.39	3.81	130.82	131.93	126.87	101.05
1239	5.31	4	137.97	111.81	133.22	100.16
1240	4.07	3.72	149.72	113.53	114.96	106.95
1241	3.95	3.86	155.55	109.21	128.73	106.1
1242	3.88	3.9	137.39	100.68	132.82	114.91
1243	4	3.75	144.4	102.66	116.3	104.83
1244	3.91	3.58	143.72	117.58	116.92	122.08
1245	3.88	3.34	130.28	136.62	133.34	114.54
1246	4.64	4.08	128.01	116.36	124.88	102.88
1247	3.56	4.4	155.04	115.2	106.55	143.01
1248	3.38	3.55	139.94	109.72	123.43	126.21
1249	3.84	3.59	141.22	130.8	127.94	120.77
1250	4.14	3.77	139.65	109.41	114.06	122.82
1251	3.1	3.53	149.37	123.38	122.65	122.32
1252	3.76	3.8	141.38	128.81	120.21	121.24
1253	3.62	3.95	135.26	116.94	124.58	110.99
1254	4.02	3.36	137.58	124.32	121.03	129.99
1255	3.57	3.51	151.19	117.46	122.68	126.64
1256	4	3.7	133.56	127.83	125.25	120.27
1257	3.25	3.76	144.47	105.01	133.34	126.07
1258	3.88	3.51	139.69	131.56	117.57	116.88
1259	3.86	4.09	145.59	117.76	111.64	123.44
1260	3.21	4.13	147.99	107.3	125.16	118.33
1261	3.5	3.84	144.28	121.09	119.55	113.95
1262	3.84	4.12	155.82	106.44	101.89	130.72
1263	3.67	3.57	152.15	111.93	118.09	118.65
1264	4.06	3.41	148	121.05	124.78	117.12
1265	3.6	3.54	163.88	111.51	111.07	121.12
1266	4.53	3.63	147.72	117.37	125.01	120.3
1267	3.63	3.72	139.94	95.68	132.05	116.41
1268	3.98	3.65	149.86	118.68	113.84	113.31
1269	4.25	3.61	141.8	110.18	129.48	108.66
1270	3.42	3.86	143.67	90.89	119.41	131.01
1271	3.44	3.93	146.18	92.52	125.82	119.57
1272	4	3.48	142.99	105.59	126.74	110.98
1273	3.7	3.66	141.48	110.46	135.41	116.75
1274	4.1	3.67	156.34	113.88	122.56	116.01
1275	3.96	3.44	123.7	140.96	133.91	126.3
1276	3.7	4.27	170.34	105.71	111.99	115.3
1277	3.95	3.44	154.31	107.84	123.76	125.18
1278	4.46	3.79	127.38	106.7	136.11	116.95
1279	4.89	3.33	125.52	120.25	134.3	109.35
1280	3.79	3.57	153.14	85.74	122.19	122.41
1281	3.58	4	165	90.68	112.43	128.8
1282	4.39	3.85	128.65	93.1	137.48	92.97
1283	3.53	3.11	147.52	101.58	136.92	129.53
1284	3.56	3.39	145.47	102.15	137.19	143.22
1285	3.25	4.13	152.96	85.87	129.83	129
1286	3.52	3.6	153.02	92.5	119.92	116.47
1287	4.18	3.3	142.65	102.66	129.57	119.69
1288	4.32	3.42	143.31	108.9	117.75	107.67
1289	4.18	3.48	139.71	133.94	122.94	120.78
1290	3.46	3.29	141.49	131.27	124	125.45
1291	3.59	3.73	143.65	104.3	117.56	128.25
1292	4.77	3.47	135.04	130.27	127.25	121.84
1293	3.93	3.33	135.27	112.26	123.02	125.91
1294	4.17	3.26	143.22	108.5	133.98	120.56
1295	3.95	3.54	144.63	102.77	134.85	117.73
1296	4.21	3.63	147.89	127.25	121.66	121.99
1297	4.45	3.68	127.4	101.53	137.26	108.75
1298	3.57	3.3	132.53	96.34	139.32	115.4
1299	3.98	3.7	124.47	100.29	137.28	116.63
1300	3.53	3.18	154.92	95.08	123	140.67
1301	4.34	3.3	125.43	101.58	138.84	107.31
1302	3.95	3.55	133.92	103.57	136.78	105.64
1303	4.76	3.37	127.75	107.91	130.77	103.78
1304	4.13	3.41	146.18	99.55	126.9	121.66
1305	3.96	3.68	151.39	112.93	128.05	110.91
1306	4.39	3.7	137.49	113.22	131.21	106.5
1307	3.99	3.88	152.87	108.74	110.44	123.71
1308	4.68	3.41	138.01	115.21	123.13	122.59
1309	4.86	3.43	122.65	142.62	132.58	106.18
1310	3.83	3.5	154.29	104.7	136.32	129.06
1311	4	3.6	135.37	126.2	129.48	123.23
1312	3.88	3.49	154.35	108.27	117.36	131.95
1313	3.69	3.45	147.03	115.22	135.14	116.9
1314	3.9	3.57	124.61	109.52	145.83	114.47
1315	4.71	3.27	147.03	117.97	130.94	120.38
1316	4.03	3.32	147.35	125.08	130.3	135.5
1317	4.96	3.6	140.97	110.45	131.55	109.3
1318	4.03	3.52	142.13	117.72	113.74	128.87
1319	3.96	3.48	148.99	115.3	126	116.23
1320	4.09	4.3	143.55	106.12	118.3	116.08
1321	3.6	4.6	167.22	96.76	109.16	133.01
1322	4.14	3.65	144.68	120.3	122.39	123.81
1323	4.4	3.52	154.69	110.35	118.76	121.89
1324	4.02	3.72	147.32	99.49	131.12	123.25
1325	4.32	4.03	160.76	117.6	111.73	118.93
1326	4.25	3.75	141.97	105.34	122.84	124.41
1327	3.74	3.4	141.09	113.2	117.3	136.1
1328	3.88	3.88	145.26	85.94	115.84	114.4
1329	4.19	3.8	146.33	100.9	122.16	129.86
1330	3.88	4.04	141.34	114.89	118.51	119.77
1331	3.46	3.67	138.2	110.66	121.45	144.45
1332	4.09	3.72	129.39	112.5	117.19	123.84
1333	4.07	4.01	120.59	130.93	120.53	105.01
1334	3.52	3.97	137.45	114.59	127.23	132.99
1335	4.06	3.6	134.41	129.65	125.27	109.13
1336	4.72	3.5	129.26	142.02	122.15	121.05
1337	3.77	3.81	142.29	114.39	131.94	126.73
1338	4.15	3.73	122.05	125.81	132.75	114.93
1339	3.29	3.6	119.52	117.57	145.1	121.78
1340	3.54	3.73	139.21	124.12	123.45	115.37
1341	4.1	4.11	142.02	135.13	115.97	136.98
1342	4.21	3.52	129.2	119.09	131.5	128.6
1343	4.57	3.29	124.68	143.53	111.78	130.62
1344	3.61	3.19	126.42	131.53	118.97	127.45
1345	3.73	3.41	141.16	116.76	117.93	133.55
1346	3.49	3.51	140.63	111.84	121.63	123.66
1347	4.15	3.74	143.53	119.21	130.68	135.07
1348	3.32	3.66	151.62	96.76	132.44	136.12
1349	3.75	3.4	146.02	102.19	133.19	116.38
1350	4.14	3.79	144.68	114.18	134.82	106.08
1351	3.77	3.71	153.2	107.1	114.77	146.5
1352	3.67	3.15	128.81	116.13	142.5	120.45
1353	3.56	4.26	167.92	105.06	115.38	140.74
1354	3.43	4.33	159.32	105.8	104.75	145.31
1355	4.07	3.73	142.9	136.55	117.97	125.87
1356	4.47	3.76	135.99	141.83	103.58	140.15
1357	3.53	3.77	114.09	113.26	147.69	100.34
1358	3.82	3.58	128.23	117.7	134.49	123.27
1359	3.56	3.9	146.9	116.41	112.62	134.03
1360	3.59	3.63	123.39	141.28	137.96	118.45
1361	3.42	4.2	136.69	142.61	122.31	112.91
1362	4	3.79	141.28	140.88	119.76	112.97
1363	3.51	3.72	136.76	136.14	114.11	124.65
1364	3.59	4.12	147.28	126.92	123.29	124.77
1365	3.52	4.43	143.95	100.23	130.4	111.41
1366	3.93	3.48	134.81	114.74	143.38	115.3
1367	3.66	4.69	130.5	102.81	141.41	102.07
1368	3.91	3.62	151.62	102.6	129.93	124.77
1369	3.4	3.31	139.89	101.79	129.95	114
1370	3.24	3.38	140.11	119.1	129.28	137.11
1371	3.71	3.9	149.89	113.32	108.25	142.1
1372	3.63	3.78	149.86	111.81	120.35	120.7
1373	3.92	3.42	136.37	120.96	140.8	115.8
1374	3.41	3.63	142.41	97.45	126.5	117.27
1375	3.92	3.51	153.57	113.61	120.66	122.64
1376	3.84	3.64	140.26	120.9	122.33	113.94
1377	4.32	3.58	135.04	120.54	130.91	107.6
1378	3.67	3.52	143.88	109.68	123.32	112.23
1379	4.2	4.01	149.21	122.91	121.27	120.49
1380	3.9	3.52	146.09	117.12	136.67	117.59
1381	4.08	3.59	142.58	117.19	135.08	120.38
1382	3.66	3.26	137.37	117.21	130.18	121.29
1383	3.55	3.85	145.6	124.23	112.72	129.38
1384	3.71	3.62	146.98	110.24	132.07	116.41
1385	3.42	3.35	141.77	121.43	128.21	124.34
1386	3.8	3.59	134.18	135.62	138.54	113.42
1387	3.48	3.88	146.51	120.98	116.82	122.4
1388	3.56	3.57	143.71	114.25	126.43	125.51
1389	3.34	4.01	147.67	118.58	124.9	120.16
1390	3.97	4.23	133.13	110.27	135.62	108.14
1391	3.5	3.63	131.63	143.01	113.9	125.92
1392	3.57	3.56	145.34	121.05	132.74	116.57
1393	3.78	3.41	134.48	114.44	134.4	118.24
1394	3.86	3.93	131.79	132.18	136.41	105.1
1395	4.54	3.71	140.03	116.02	138.5	105.62
1396	3.71	3.31	148.56	116.12	124.56	117.19
1397	3.51	3.55	151.67	117.09	126.41	135.52
1398	3.73	3.37	131.56	122.91	139.64	118.54
1399	3.57	3.83	139.11	122.93	135.23	123.83
1400	3.49	3.86	152.53	100.87	141.57	127.67
1401	4.14	3.96	138.4	109.97	142.49	105.38
1402	3.6	3.52	138.28	120.33	153.26	122.68
1403	3.5	3.7	153.37	116.07	124.69	132.63
1404	3.96	3.56	145.27	114.33	129.89	127.05
1405	4.73	3.31	134.68	140.07	137.68	116.8
1406	3.97	3.44	134.82	130.15	133.06	121.26
1407	3.64	4.01	137.79	120.21	141.16	113.03
1408	3.31	3.87	129.27	137.74	137.3	124.16
1409	4.07	3.38	122.02	149.87	132.13	129.95
1410	3.59	3.31	145.96	120.6	114.54	127.31
1411	3.8	3.92	136.29	137.46	110.17	121.36
1412	3.71	3.92	142.32	119.38	125.14	115.61
1413	3.36	3.52	132.03	137.8	113.74	120.5
1414	4.15	4.21	147.55	115.48	106.1	120.86
1415	4.79	3.63	125.97	153.27	126.06	109.89
1416	4.36	3.3	127.82	133.78	130.73	126
1417	4.6	3.52	138.43	132.17	121	107.49
1418	5.35	3.59	115.57	168.01	127.25	116.76
1419	4.41	3.81	108.01	117.34	140.24	101.1
1420	3.52	3.58	149.61	129.98	116.57	134.84
1421	3.9	3.7	113.8	123.33	142.88	108.09
1422	3.69	3.99	142.65	130.68	107.24	121.66
1423	4.45	3.38	118.58	155.67	125.23	122.65
1424	3.81	4.15	135.84	144.19	113.51	118.24
1425	3.39	4.02	142.87	116.59	124.17	116.51
1426	4.03	3.99	124.95	140.29	127.87	116.35
1427	3.55	3.41	131.21	124.15	111.74	113.51
1428	3.85	3.56	138.58	125.26	110.79	115.88
1429	3.86	3.36	128.94	129.96	130.02	125.11
1430	4.34	3.39	138.57	118.97	116.74	116.91
1431	3.37	3.7	144.16	107.53	121.29	137.18
1432	3.92	3.72	138.14	134.04	107.1	128
1433	3.33	3.48	130.73	135.29	130.2	125.1
1434	4.03	3.48	133.81	115.8	129.54	125.48
1435	3.32	3.8	143.63	111.91	117.35	140.99
1436	3.77	3.25	136.49	119.33	108.45	142.13
1437	3.71	3.3	153.08	109.73	121.29	124.52
1438	4.07	3.43	151.38	110.68	117.27	111.16
1439	4.02	3.49	157.07	119.35	113.69	116.44
1440	3.87	3.46	145.84	118.14	125.44	105.12
1441	3.53	3.9	147.4	117.07	128.8	129.86
1442	3.74	3.3	138.67	109.49	131.12	106.39
1443	3.85	3.6	142.83	111.7	124.64	115.33
1444	3.66	3.82	157.43	102.79	109.7	108.08
1445	3.91	3.31	151.41	125.81	120.01	115.95
1446	3.97	3.47	141.15	116.29	104.5	115.94
1447	3.65	3.72	153.83	100.24	115.57	123.12
1448	3.48	3.69	134.04	118.18	135.09	107.95
1449	4.03	3.38	134.57	118.44	125.76	105.57
1450	3.46	3.85	154.35	109.64	114.05	140.08
1451	4.55	3.6	130.27	128.27	131.48	114.61
1452	4.75	3.52	137.15	120.01	116.96	96.18
1453	4.57	3.93	149.4	114.72	121.65	117.71
1454	3.96	3.62	136.59	122.06	137.37	100.56
1455	3.95	3.63	144.24	128.49	122.57	118.3
1456	3.53	3.74	138.28	119.02	128.92	109.51
1457	3.47	3.68	134.97	136.55	112.79	135.61
1458	4.34	3.79	144.15	130.43	102.6	142.36
1459	3.82	3.39	133.35	128.83	137.67	123.81
1460	4.11	3.78	153.08	116.24	118.38	121.54
1461	3.68	3.58	135.15	125.77	134.41	123.26
1462	3.9	3.77	148.64	127.22	114.36	122.09
1463	4.16	3.33	131.14	132.38	149.62	120.17
1464	5.04	3.66	129.11	126.14	138.67	101.14
1465	3.66	3.69	139.95	129.98	126.25	137.29
1466	3.84	3.97	141.86	123.19	105.79	134.49
1467	4.16	3.63	135.13	123.29	126.73	119.98
1468	3.74	3.87	154.22	111.86	116.17	127.02
1469	3.52	4.08	141.7	119.29	131.3	117.53
1470	4.09	3.54	142.02	136.37	127.86	116.68
1471	3.63	3.48	134.38	134.83	123.69	112.99
1472	3.94	3.46	131.46	138.91	123.06	117.5
1473	4.05	3.94	145.63	128.15	119.43	127.66
1474	3.53	3.15	136.18	123.01	114.72	142.85
1475	3.4	3.88	149.98	103.24	121.93	127.01
1476	3.51	3.85	140.56	121.46	123.63	126.23
1477	3.53	3.74	141.19	121	124.13	119.86
1478	4.09	4.01	131.77	133.28	114.58	129.34
1479	3.38	3.89	133.19	126.49	120.98	134.1
1480	3.49	3.84	143.6	130.44	119.33	112.5
1481	3.79	3.76	141.52	139.44	108.59	133.21
1482	3.66	3.53	114.73	158.07	131.43	120.55
1483	3.88	3.73	136.54	136.64	130.54	109.46
1484	3.19	3.46	147.59	122.73	129.87	118.32
1485	3.94	3.96	120.64	121.95	134.46	117.51
1486	3.77	3.51	137.53	131.92	112.89	119.56
1487	4.17	3.55	122.74	121.62	137.98	107.58
1488	3.75	3.77	142.58	125.81	123.03	128.08
1489	3.56	3.51	135.22	122.16	129.52	131.64
1490	3.47	3.76	123.6	105.27	126.04	130.16
1491	4.08	3.61	121.52	137.26	131.7	123.8
1492	3.69	3.5	140.86	126.02	100.76	140.21
1493	3.72	3.68	140.79	133.58	115.2	132.82
1494	3.84	4.12	150.88	100.5	111.02	121.66
1495	3.61	4.2	144.87	132.93	116.36	132.95
1496	4.38	4.24	141.09	115.19	114.26	118.49
1497	3.75	3.64	150.56	119.85	113.54	139.82
1498	4.13	3.39	130.96	113.23	124.58	110.61
1499	4.02	3.41	120.49	122.87	125.98	134.48
1500	3.89	4.04	119.5	140.35	137.22	109.86
1501	3.26	4.55	143.8	121.05	113.6	109.65
1502	4.84	3.95	111.06	121.15	123.28	117.52
1503	4.39	3.93	139.01	119.32	103.13	128.41
1504	3.61	4.36	151.05	117.76	106.92	129.29
1505	4.6	4.26	138.86	122.51	109.92	124.8
1506	4.47	3.96	136.28	126.46	123.41	112.01
1507	4.74	3.54	116.61	126.56	129.08	113.05
1508	4.58	3.23	135.59	141.14	113.5	123.82
1509	4.59	3.69	145.42	120.24	131.18	110.24
1510	3.94	4.09	140.7	97.94	124.08	117.72
1511	4.12	3.82	144.42	106.46	125.45	131.71
1512	4.22	3.36	151.95	110.14	124.39	125.99
1513	4.11	3.51	153.06	109.92	109	140.98
1514	4.17	3.75	144.82	125.16	124.42	122.85
1515	4.18	3.36	151.12	117.66	110.75	126.56
1516	3.54	3.79	157.71	109.12	108.65	109.51
1517	4.52	3.99	144.19	124.88	123.36	116.34
1518	4.15	3.48	141.69	99.99	123.43	118.48
1519	3.8	3.36	144.91	111.09	127.53	135.8
1520	3.63	3.34	146.51	109.64	128.57	124.59
1521	4.07	3.29	147.78	114.77	122.58	125.22
1522	3.73	3.32	148.84	111.96	127.84	109.06
1523	3.9	3.34	139.71	133.51	120.54	126.04
1524	4.21	3.45	134.51	116.58	130.02	121.19
1525	3.61	4.21	153.94	82.78	109.74	140.02
1526	4.22	3.54	140.44	111.65	133.08	108.56
1527	3.49	3.6	153.9	112.18	130.99	112.73
1528	3.52	3.82	152.06	112.26	124.96	125.28
1529	4.77	3.54	129.97	107.4	121.96	105.51
1530	4.57	3.18	146.76	107.92	119.84	114.81
1531	4.19	3.51	134.98	104.68	135.44	118.66
1532	4.73	3.32	149.78	134.36	117.17	111.72
1533	3.93	3.46	152.71	112.21	123.61	128.47
1534	4.11	3.3	142.59	104.97	122.6	123.37
1535	3.79	3.55	146.09	104.17	129.43	120.7
1536	4.14	3.42	147.39	121.97	114.04	122.84
1537	4.05	3.78	140.35	111.63	131.29	104.17
1538	3.72	3.61	144.47	109.2	109.96	122.55
1539	4.06	3.11	125.05	103	137.81	114.18
1540	3.67	4.29	144.37	99.47	123.3	121.06
1541	3.45	3.77	143.16	116.93	123.47	120.56
1542	4.27	3.51	127.69	91.07	124.31	120.78
1543	3.66	3.38	134.09	108.21	136.88	108.03
1544	3.58	3.24	154.18	105.28	114.74	129.52
1545	3.39	3.6	149.87	101.14	122.31	120.4
1546	3.51	3.61	156.24	99.57	116.05	109.25
1547	3.3	3.34	142.61	111.64	125.4	124.75
1548	4	3.33	139.59	115.4	126.69	116.97
1549	3.86	3.72	148.75	105.96	110.32	110.98
1550	4.13	3.91	139.43	94.32	124.34	118.61
1551	4.12	3.48	146.21	116.02	123.86	114.84
1552	4.1	3.9	153.72	113.94	122.49	122.5
1553	4.4	3.61	146.69	99.46	123.54	130.95
1554	3.88	3.53	147.13	106.62	114.23	108.47
1555	4.55	3.29	148.62	119.03	119.44	117.01
1556	4.07	3.21	142.53	111.04	125.48	123.88
1557	4.43	3.27	136.76	113.44	135.32	119.04
1558	4.79	3.66	145.67	113.13	124.14	116.5
1559	4.35	3.59	153.66	104	120.51	121.04
1560	3.91	3.33	147.12	110.63	131.89	121.03
1561	4.47	3.32	161.56	98.44	113.84	126.17
1562	3.71	3.78	147.67	109.98	125.76	111.62
1563	3.54	3.91	148.07	113.17	135.77	114.74
1564	4.2	3.63	158.6	102.71	124.49	123.75
1565	3.82	3.51	152.56	102.24	123.5	131.61
1566	3.57	3.37	153.11	99.76	136.48	131.55
1567	4.39	3.31	147.62	100.56	136.44	118.62
1568	3.65	3.66	151.4	93.28	132.56	111.44
1569	3.81	3.13	137.55	107.7	135.39	112.66
1570	3.67	3.48	149.22	108.63	128.97	117.15
1571	4.07	3.24	149.28	99.23	127.86	114.82
1572	3.74	3.56	143.34	123.46	131.73	122.72
1573	4.74	3.39	133.64	131.75	140.57	103.02
1574	4.18	3.91	135.12	113.3	135.76	109.06
1575	3.55	3.2	153.39	104.78	126.88	150.66
1576	4.23	3.25	139.73	114.05	137.87	117.46
1577	3.86	3.77	140.91	107.07	140.98	115.98
1578	4.67	4.09	128.65	99.72	146.71	107.89
1579	3.47	3.6	142.37	112.73	142.76	122.54
1580	3.5	3.19	139.86	117.04	132.94	128.06
1581	3.86	3.96	153.66	114.41	128.36	114.04
1582	3.71	3.33	147.8	100.75	121.58	132.54
1583	3.51	3.64	146.38	120.68	130.52	113.58
1584	3.23	3.65	154.2	104.09	126.84	142.52
1585	3.79	3.33	141.38	127.16	114.08	133.33
1586	3.52	3.65	147.35	106.11	130.98	133.32
1587	3.88	3.42	141.63	120.27	125.82	124.02
1588	4.08	3.48	131.51	119.19	138.03	112.16
1589	4.08	4.17	132.05	132.04	118.86	129.27
1590	3.48	4.07	146.02	125.09	123.53	119.47
1591	3.85	3.54	148.09	106.34	129.23	117.29
1592	4.14	3.59	148.96	106.6	135.85	115.76
1593	3.6	3.45	149.83	105.3	132.88	106.05
1594	3.69	3.37	134.95	110.74	144.9	126.37
1595	3.97	3.45	135.2	122.04	129.69	107.12
1596	4.36	3.27	133.34	118.7	148.67	115.48
1597	3.97	3.61	149.85	106.17	133.03	121.14
1598	4.25	3.56	132.47	109.42	136.24	121.69
1599	4.11	3.68	150.3	104.88	132.44	115.43
1600	4.8	4.05	149.41	104.64	112.86	102.2
1601	3.52	4.01	147.82	118.4	123.81	125.8
1602	4.16	3.29	149.31	112.08	124.86	121.17
1603	4.07	4.28	163.52	98.83	109.96	122.64
1604	3.97	3.53	134.91	111.39	133.11	109.12
1605	4.09	3.59	159.31	108.38	122.21	133.03
1606	3.78	3.65	145.56	99.89	127.7	134.39
1607	3.91	3.5	135.61	109	138.59	111.06
1608	3.47	3.69	143.21	115.53	137.42	114.61
1609	3.42	4.07	156.5	107.91	114.09	124.13
1610	3.68	3.9	149.27	101.33	117.76	123.1
1611	4.09	3.76	149.41	114.17	124.75	114.19
1612	3.62	3.28	148.84	106.62	133.57	119.11
1613	3.51	3.53	144.09	100.52	143.1	111.69
1614	3.45	3.47	143.73	121.55	128.73	119.39
1615	4.03	3.45	133.13	122.5	136.56	124
1616	3.56	3.84	151.05	110.51	128.27	109.54
1617	3.26	3.83	146.06	122.26	122.5	121.86
1618	3.45	3.71	144.26	113.04	123.36	114.26
1619	3.82	3.99	137.54	101.4	132.99	118.32
1620	3.9	3.23	129.33	109.34	135.59	116.71
1621	3.85	3.47	152.36	110.59	116.15	138.25
1622	3.42	4.08	164.46	108.11	116.75	116.62
1623	3.64	4.4	135.22	99.74	130.46	106.48
1624	3.76	3.56	152.84	112.01	114.52	118.34
1625	3.93	3.25	132.97	112.27	144.35	124.56
1626	3.32	3.84	152.5	109.29	119.73	136.36
1627	4.39	3.41	128.28	131.41	132.75	117.79
1628	4.24	3.61	126.12	121.49	138.9	110.43
1629	3.38	3.28	144.05	106.55	132.43	128.32
1630	3.95	3.61	147.12	112.08	131.77	108.76
1631	4.17	3.18	144.87	114.51	120.85	142.27
1632	3.44	3.39	151.45	104.14	131.1	132.66
1633	4.3	3.85	151.74	127.09	116.66	124.6
1634	3.89	3.41	137.71	126.38	135.34	123.62
1635	3.65	4.45	140.93	113.71	133.01	100.93
1636	3.71	3.15	142.74	118.94	133.99	111.81
1637	3.28	3.65	166.64	95.71	120.93	132.72
1638	3.58	3.66	149.56	112.81	120.46	121.12
1639	3.92	3.83	144.44	126.04	109.63	130.52
1640	3.85	3.32	143.29	111.03	116.43	128.11
1641	3.48	3.66	142.27	117.73	130.67	118.3
1642	3.9	3.74	142.02	115.08	136.05	117.98
1643	3.51	3.74	145.45	111.74	127.42	114.57
1644	4.04	3.85	152.62	117.82	124.64	121.16
1645	3.92	3.48	143.6	115.87	133.2	112.52
1646	3.85	3.51	134.58	117.93	134.11	109.85
1647	3.87	3.9	132.33	113.06	139.37	98.5
1648	3.75	3.8	139.37	109.89	144.31	119.06
1649	3.8	3.71	142.39	114.34	123.75	119.36
1650	3.51	3.92	144.66	110.16	120.86	110.44
1651	4.42	3.75	145.65	116.88	121.42	109.16
1652	4.15	3.21	139.73	116.55	118.39	105.48
1653	4.44	3.62	147.4	126.66	113.78	112.01
1654	4.44	4.46	147.12	110.94	107.71	106.29
1655	4.09	3.47	138.75	110.53	121.49	114.77
1656	3.78	3.45	148.16	108.73	117.18	120.56
1657	3.72	3.81	152.87	113.83	118.11	132.38
1658	3.92	4.07	140.55	117.77	109.23	117.6
1659	3.73	4.09	161.81	111.83	105.77	148.15
1660	4.32	3.41	139.68	122.77	118.15	130.93
1661	3.46	3.69	146.8	107.85	120.21	133.77
1662	4.42	3.99	140.37	110.78	118.56	107.41
1663	3.71	3.52	157.89	94.22	107.28	128.24
1664	4.31	3.98	159.35	120.73	103.3	125.48
1665	3.88	3.77	147.53	124.97	113.4	131.83
1666	3.47	4.28	161.44	112.24	110.27	142.19
1667	3.35	3.4	146.85	115.55	113.01	142.97
1668	3.76	3.41	142.26	123.92	127.85	133.18
1669	3.6	3.76	148.92	123.62	118.29	113.22
1670	4.16	3.64	145.22	113.06	121.86	110.81
1671	3.63	4.17	139.91	125.56	123.15	120.79
1672	3.49	4	148.78	108.99	134.6	125.89
1673	3.73	3.7	152.11	112.68	126.96	131.48
1674	3.47	4.64	158.32	119.11	113.16	123.97
1675	4.25	3.9	142.32	109.31	120.94	112.03
1676	3.95	4	149.67	114.69	121.27	132.14
1677	4.27	3.34	132.78	133.66	119.65	114.24
1678	3.61	4.22	154.51	108.06	116.32	115.01
1679	4	3.54	153.14	117.66	121.5	117.75
1680	3.97	3.77	139.72	120.05	123.21	119.53
1681	4.23	3.39	150.77	116.87	110.63	130.17
1682	3.86	3.67	154.34	106.99	116.47	119.84
1683	3.51	3.62	144.11	104.33	133.46	105.02
1684	4.07	3.36	146.48	107.2	115.97	118.89
1685	3.57	3.45	149.7	117.1	123.84	124.18
1686	4.77	3.51	157.49	109.18	114.1	129.39
1687	5.25	3.74	140.44	135.59	114.61	113.44
1688	3.67	3.74	150.48	108.49	128.36	122.26
1689	3.71	3.76	139.98	117.15	122.38	103.97
1690	3.75	3.55	143.11	113.2	128.53	119.66
1691	3.96	4.1	145.86	108.96	112.56	109.01
1692	3.88	3.47	143.4	105.9	113.53	104.71
1693	3.71	3.11	159.7	100.24	113.23	135.52
1694	3.58	3.56	156.16	110.6	121.95	138.4
1695	3.96	3.91	170.92	98.14	109.79	138.66
1696	4.42	3.4	145.51	118.85	115.46	122.86
1697	4.32	3.7	138.95	97.37	121.56	113.89
1698	4.24	3.66	149.7	114.88	121.65	127.05
1699	3.75	4.22	141.96	94.69	124.64	121.97
1700	4.64	3.42	135.48	99.6	128.04	115.96
1701	4.31	3.3	134.17	106.63	131.66	109.06
1702	3.92	3.47	144.13	95.39	125.83	116.65
1703	3.89	3.51	159.06	98.92	126.18	114.7
1704	3.96	3.32	135.48	114.23	138.96	125.2
1705	3.16	3.74	153.67	98.9	120.68	128.01
1706	5.31	3.67	130.37	115.25	131.43	110.6
1707	3.64	3.54	153.53	96.03	116.65	118.92
1708	4.56	3.75	147.17	120.12	117.9	110.31
1709	4.59	3.43	150.65	108.33	117.38	127.59
1710	4.65	3.24	140.34	123.86	127.99	118.43
1711	4.27	3.56	144.49	113.89	119	116.55
1712	3.95	3.53	140.39	113.55	123.74	100.59
1713	3.9	3.43	146.19	107.25	127.54	113.09
1714	3.27	3.75	152.66	108.82	125.35	130.87
1715	3.86	3.28	144.94	113.52	127.22	130.86
1716	3.93	4	135.71	138.69	119.09	120.25
1717	4.35	4.13	154.95	121.8	109.79	123.25
1718	4.38	3.34	132.76	132.46	129.06	114.22
1719	4.25	3.51	149.82	111	116.92	121.9
1720	4.02	3.58	144.62	114.6	118.39	119.28
1721	4.05	3.5	132.61	138.62	128.83	126.18
1722	3.87	4.2	160.19	98.82	108.34	136.11
1723	4.22	3.28	155.52	101.5	112.33	120.75
1724	5.04	3.54	137.24	135.48	114.45	107.61
1725	3.84	3.86	156.57	110.57	115.71	137.96
1726	4.65	3.54	147.32	118.7	116.45	137.27
1727	3.75	3.94	150.17	110.9	123.05	124.26
1728	4.2	3.33	146.31	108.17	120.21	121.71
1729	4.3	3.47	134.99	111.67	137.46	114.91
1730	4.91	3.39	149.4	120.08	112.53	128.84
1731	4.17	3.24	143.53	125.67	116.9	117.81
1732	4.68	3.41	146.13	129.98	109.79	121.04
1733	4.22	4.31	146.93	112.95	118.58	117.58
1734	4.85	3.88	130.75	109.84	115.31	112.14
1735	3.53	3.71	155.14	104.6	113.76	118.26
1736	3.85	4.3	147.7	107.31	122.14	113.94
1737	4.04	3.33	134.97	130.59	127.62	110.07
1738	3.69	3.71	136.81	114.69	112.76	132.35
1739	3.97	3.57	137.79	136.5	109.62	134.45
1740	3.73	3.36	132.19	147.39	125.28	120.37
1741	3.77	3.16	143.97	108.03	127.59	122.92
1742	3.29	3.73	155.4	111.55	126.6	130.35
1743	3.96	3.88	164.47	108.07	119.5	115.56
1744	3.41	3.95	144.23	124.9	124.84	120.25
1745	3.82	3.31	137.13	126.41	122.69	118.74
1746	4.49	4.23	160.62	104.55	114.14	113.41
1747	3.92	3.44	146.32	125.1	118.38	120.63
1748	3.99	3.94	137.42	110.2	138.73	112.72
1749	3.64	3.69	148.14	118.17	127.98	139.82
1750	4.75	3.95	140.4	107.83	114.93	108.19
1751	3.44	3.15	124.79	126.49	149.24	113.11
1752	3.64	3.45	168.57	96.17	116.42	147.3
1753	4.06	3.42	150.48	98.46	118.27	116.68
1754	3.58	3.62	165.22	89.83	119.76	136.92
1755	4.92	3.88	134.74	110.16	124.42	119.45
1756	4.33	3.3	141.92	112.76	123.34	111.46
1757	4.59	3.22	149.72	112.87	120.75	120.16
1758	4.07	4.43	153.02	103.57	110.3	119.82
1759	4.05	3.52	141.78	115.86	120.9	116.1
1760	4.05	3.41	141.47	112.68	128.45	109.53
1761	4.2	3.54	144.78	116.88	120.41	124.4
1762	4.2	3.79	156.29	109.63	121.53	103.08
1763	3.89	3.7	151.68	103.74	116.43	126.87
1764	4.45	4.01	155.2	116.8	114.6	111.2
1765	4.54	3.43	135.8	125.86	132.21	124.09
1766	3.89	3.36	145.51	119.24	116.46	109.95
1767	4.36	3.52	155.3	124.09	102.15	109.73
1768	4.08	3.48	154.37	120.03	115.66	122.33
1769	4.14	3.39	140.07	121.56	112.72	113.45
1770	4.12	3.39	145.29	109.75	117.78	123.83
1771	3.83	4.05	160.12	113.02	111.46	137.14
1772	4.56	3.38	141.44	129	121.68	120.18
1773	3.73	3.56	152.95	105.93	122.79	107.06
1774	4.22	4.1	145.19	111.77	116.52	113.68
1775	4.34	3.57	156	93.37	116.18	117.79
1776	4.43	3.17	129.45	127.1	125.07	114.04
1777	4.47	3.68	137.68	108.84	117.41	113.09
1778	3.48	4.02	167.67	93.57	112.53	113.25
1779	3.53	3.54	159.09	103.38	107.06	138.75
1780	4.66	3.77	150.62	132.14	105.25	131.35
1781	4.4	3.39	146.16	118.7	124.64	120.25
1782	3.98	3.78	153.96	108.37	116.89	108.86
1783	4.47	3.26	140.88	128.01	110.45	107.42
1784	3.81	3.36	146.23	117.76	118.3	115.44
1785	4.1	3.69	138.26	108.93	127.63	113.97
1786	3.73	3.65	156.79	93.99	120.52	106.6
1787	4.35	3.43	152.39	105.12	114.8	119.63
1788	3.9	3.51	157.16	113.11	115.64	124.57
1789	3.89	3.69	160.37	92.24	116.51	135.85
1790	4.09	3.55	141.8	125.23	119.16	112.49
1791	4.39	3.36	147.19	113.85	131.05	115.45
1792	4.05	4.01	157.3	113.47	110.02	115.26
1793	3.88	3.94	139.44	103.71	122.57	127.39
1794	4.13	3.3	162.5	104.9	109.56	136.41
1795	4.6	3.49	136.4	129.6	118.31	119.78
1796	4.22	3.71	148.15	116.14	117.8	113.54
1797	4.36	3.61	139.3	123.05	124.99	132.57
1798	3.81	4.16	166.29	111.06	114.87	119.45
1799	4.41	3.38	155.08	118.14	118.47	125.24
1800	4.41	3.35	143.68	122.1	110.16	131.4
1801	4.91	3.7	143.54	134.39	114.92	127.25
1802	4.19	4.15	149.12	112.85	115.7	130.95
1803	4.2	3.9	152.18	126.35	105.31	134.54
1804	3.32	4.03	145.49	116.25	124.71	123.25
1805	3.75	4.24	149.91	105.91	119.51	117.84
1806	4.09	3.36	134.14	141.59	123.88	122.61
1807	3.37	3.76	148.76	113.87	114.33	144.57
1808	4.15	3.68	140.98	127.2	121.51	113.66
1809	4.12	3.46	120.88	146.69	119.36	119.49
1810	3.58	3.95	151.65	116.6	113.07	141.91
1811	3.92	3.83	137.95	134.29	113.83	138.53
1812	3.58	3.67	143.71	127.6	119.48	124.94
1813	3.41	3.53	138.74	131.52	125.4	144.4
1814	3.79	3.9	147.45	128.91	112.86	133.57
1815	3.95	3.57	140.67	132.34	122.1	123.4
1816	4.08	3.71	137.68	131.75	108.57	136.01
1817	3.47	3.52	135.89	127.15	122.75	124.95
1818	4.38	3.67	141.33	138.61	110.48	126.91
1819	3.97	3.41	142.2	119.96	121.55	127.62
1820	3.58	3.55	161.57	100.74	109.11	129.16
1821	4.24	3.42	155.74	109.75	117.63	132.88
1822	4.13	3.73	147.78	111.8	116.92	115.64
1823	4.14	4.45	152.56	104.48	110.96	126.59
1824	3.78	3.57	134.88	138.45	127.96	121.11
1825	3.58	3.86	136.15	127.58	105.63	114.15
1826	3.52	3.73	125.45	139.03	111.67	128.2
1827	4.46	3.6	147.07	131.3	110.89	115.19
1828	4.26	3.56	144.55	110.75	124.21	115.08
1829	3.8	3.46	152.04	113.8	120.34	127.39
1830	3.63	3.92	165.25	113.12	111.88	124.06
1831	3.8	3.37	135.09	132.42	128.85	120.33
1832	3.8	3.76	154.74	123.59	112.82	121.81
1833	4.02	3.25	146.51	124.87	116.81	123.3
1834	3.69	3.34	147.1	122.42	109.79	121.3
1835	3.82	3.9	163.36	106.39	119.79	113.41
1836	4.31	3.71	151.07	128.55	118.18	102.01
1837	4.29	3.36	155.44	128.08	112.29	115.43
1838	5.06	3.78	133.3	132.53	125.72	116.37
1839	4.25	3.48	139.03	134.95	118.07	100.22
1840	4.13	3.8	152.61	111.53	121.38	105.17
1841	4.11	3.39	155	115.34	120.25	125.18
1842	4.1	3.79	153.81	108.41	121.7	113.23
1843	4.63	3.71	158.83	121.72	110.51	110.8
1844	3.91	3.44	140.79	115.39	123.07	117.29
1845	3.77	3.85	149.73	116	125.36	118.15
1846	4.16	3.44	143.31	135.68	128.3	119.3
1847	3.51	3.49	147.02	113.61	120.14	119.4
1848	3.49	3.71	160.74	96.96	117.45	125.43
1849	3.48	3.5	160.8	110	119.28	120.34
1850	4.21	3.38	165.34	115.66	109.14	122.97
1851	4.38	3.59	128.05	105.5	130.71	111.32
1852	4.61	3.59	140.46	141.85	125.51	115.72
1853	3.49	3.46	144.93	111.62	121.22	121.48
1854	3.65	3.34	157.21	108.07	113.85	127.48
1855	3.78	3.6	142.67	121.04	130.45	134.29
1856	3.5	3.7	149.91	99.76	113.92	112.63
1857	3.63	3.37	155.95	105.93	122.36	116.65
1858	4.42	3.43	159.54	125.79	106.71	121.41
1859	3.54	3.18	156.7	109.69	123.14	128.16
1860	3.82	3.59	148.7	118.17	123.61	113.43
1861	4.56	3.47	142.59	131.43	118.99	128.3
1862	4.07	3.27	157.68	106.97	117.51	107.58
1863	4.59	3.68	157.1	123.73	106.4	110.87
1864	3.35	3.75	154.29	108.91	125.97	118.74
1865	3.41	3.23	148.82	113.61	119.25	112.65
1866	4.46	3.13	143.78	127.27	119.24	123.44
1867	3.89	3.29	158.61	104.1	123.89	123.83
1868	3.76	3.3	153.26	117.99	113.24	122.6
1869	3.83	3.32	136.38	120.05	113.83	137.85
1870	3.89	3.18	155.38	114.1	118.9	125.41
1871	4.43	3.45	143.33	134.83	110.44	122.92
1872	4.08	3.3	143.93	119.18	108.79	127.91
1873	3.9	3.46	159.32	117.52	111.18	113.55
1874	3.57	3.2	151.36	112	122.65	127.75
1875	3.4	3.49	151	121.84	113.21	117.31
1876	3.8	3.78	153.9	106.47	117.31	112.01
1877	4.08	3.43	163.57	103.95	109.57	145.1
1878	3.68	3.43	149.31	118.57	113.24	128.72
1879	3.71	3.14	125.31	126.34	124.31	110.27
1880	3.56	3.13	144.96	119.18	120.88	111.47
1881	3.38	3.78	148.14	100.11	133.34	107.02
1882	3.75	3.42	152.29	117.55	110.34	112.14
1883	3.38	4.03	149.13	108.38	113.36	112.92
1884	3.59	3.31	147.98	121.17	121.76	124.88
1885	4.47	3.88	148.52	130.29	125.85	109.03
1886	3.71	3.15	138.04	113.29	132.97	107.21
1887	3.82	3.64	137.98	103.43	135.11	114.77
1888	3.45	3.43	154.32	102.54	131.11	123.41
1889	3.53	3.41	147.77	103.85	126.79	110.6
1890	4.43	3.36	149.62	118.74	125.37	126.62
1891	3.69	3.49	162.82	100.73	106.45	157.3
1892	4.22	3.37	148.46	131.26	106.58	125.48
1893	3.62	3.36	157.03	107.15	112.4	114.35
1894	3.81	3.19	162.99	101.09	113.69	142.39
1895	3.85	3.41	161.06	112.03	119.52	121.39
1896	3.41	3.62	161.55	103.27	117.01	113.06
1897	3.98	3.46	146.99	109.33	118.17	103.59
1898	4.16	3.55	157.65	109.73	113.58	119.94
1899	3.84	3.34	146.85	119.52	135.15	122.7
1900	3.7	3.43	143.48	109.15	129.17	121.66
1901	4.56	3.37	154.3	118.49	117.63	115.68
1902	4.54	3.57	143.99	135.03	114.67	126.35
1903	3.69	3.37	160.58	106.26	122.35	134.71
1904	4.72	3.56	140.67	131.36	126.3	120.65
1905	3.94	3.46	149.38	120.51	120.04	134.95
1906	4.12	3.56	146.35	122.11	120.16	116.41
1907	4.11	3.3	148.72	121.98	112.62	118.84
1908	4.1	3.76	135.42	137.68	118.91	121.85
1909	3.7	3.75	148.69	119.49	114.29	121.66
1910	3.97	3.38	141.12	121.31	115.82	131.58
1911	4.01	3.43	133.37	138.84	115.72	109.46
1912	4.28	3.43	143.36	130.16	109.65	114.36
1913	3.7	3.72	161.56	109.64	117.53	116.43
1914	3.77	3.22	151.99	108.47	137.73	119.09
1915	3.56	3.67	129.82	134.68	132.83	122.85
1916	3.77	3.79	156.46	119.92	118.99	122.36
1917	3.89	3.49	150.11	121.68	139.87	113.34
1918	3.67	3.54	161.59	109.31	121.34	130.14
1919	3.43	3.47	155.72	115.7	120.44	116.7
1920	4.49	3.62	156.47	122.36	102.77	114.85
1921	3.84	3.94	151.45	119.6	123.68	126.32
1922	3.97	3.46	155.79	122.79	118.37	125.51
1923	4	3.25	151.95	114.64	120.61	129.97
1924	3.94	3.31	154.73	125.71	116.79	122.4
1925	3.95	3.35	148.63	131.79	123.85	112.34
1926	3.29	3.91	157.75	114.75	112.66	118.76
1927	4.16	3.67	149.26	118.1	115.19	120.52
1928	3.65	3.56	152.37	121.91	123.92	128.18
1929	3.94	3.48	141.17	130.3	124.42	119.32
1930	3.9	3.91	143.35	113.04	129.34	102.85
1931	4.01	3.52	143.82	115.2	118.52	129.32
1932	4.02	3.08	149.93	115.78	125.36	128.18
1933	3.85	3.79	152.6	121.44	129.38	109.94
1934	3.72	3.46	141.36	119.38	115.5	112.08
1935	3.81	3.51	141.43	120.56	124.25	120.24
1936	4.03	3.46	148.58	124.2	124.69	118.56
1937	3.76	3.62	144.98	131.36	122.52	123.57
1938	4.37	3.29	152.89	127.43	117.38	133.57
1939	3.7	3.7	152.35	109.33	115.93	117.91
1940	4.89	3.2	146.68	121.75	121.92	122.2
1941	4.9	3.54	120.65	148.92	118.07	111.75
1942	4.33	3.5	160.77	112.43	117.31	122.62
1943	4.02	3.61	150.29	119.94	117.05	129.13
1944	3.52	3.96	172.27	97.83	106.58	137.66
1945	3.81	3.37	144.64	126.62	118.07	134.33
1946	3.95	3.59	153.05	122.55	125.15	114.35
1947	3.93	3.37	141.48	130.55	114.7	124.74
1948	4.93	3.54	134.27	147	118.49	116.24
1949	3.57	3.72	164.48	105.01	117.17	130.16
1950	3.79	4.07	162.68	99.04	100.85	145.01
1951	4.4	3.34	139.45	128.36	122.71	122.17
1952	4.67	3.29	151.62	121.78	119.23	122.59
1953	4.19	3.36	157.64	113.51	120.07	119.45
1954	4.77	3.5	133.4	139.35	126.44	117.19
1955	3.76	3.36	144.89	116.23	133.19	111.08
1956	3.96	3.14	136.25	127.26	128.51	116.03
1957	4.45	3.49	140.36	132	127.95	114.43
1958	3.58	3.12	146.34	112.57	129.22	136.38
1959	4.22	3.79	150.2	129.19	117.4	128.91
1960	4.34	3.47	140.8	129.52	129.97	117.19
1961	3.63	3.41	151.96	113.3	122.03	129.37
1962	3.71	3.3	146.09	122.55	132.27	115.99
1963	4.19	3.32	154.51	116.07	124.67	133.45
1964	4.08	3.25	151.83	113.45	115.6	140.2
1965	3.77	3.11	150.45	105.32	117.9	136.91
1966	4.11	3.68	157.22	113.15	120.6	134.13
1967	4.48	3.33	143.93	122.78	129.83	121.19
1968	4.07	3.68	157.13	114.07	126.5	122.26
1969	4.07	3.43	132.62	133.68	122.42	121.19
1970	3.99	3.51	144.91	116.21	119.11	134.07
1971	3.59	4.02	160.91	101.03	108.75	130.45
1972	3.36	3.46	147.8	109.38	133.74	129.63
1973	3.55	3.71	152.85	114.84	117.4	134.04
1974	3.89	3.24	149.16	120.53	122.54	130.53
1975	3.55	3.67	155.07	117.09	123.67	121.64
1976	3.88	3.52	133.31	135.14	126.51	90.48
1977	3.4	3.41	152.93	120.05	116.63	135.39
1978	3.92	3.36	143.14	114.98	107.58	135.61
1979	3.6	3.54	153	115.54	127.88	115.21
1980	3.42	3.54	152.61	106.38	121.55	119.96
1981	3.53	3.5	142.63	106.07	130.84	105.51
1982	3.63	3.19	146.99	113.83	116.77	130.89
1983	3.36	3.39	159.55	110.9	118.13	126.47
1984	3.52	3.41	136.72	111.83	137.54	118.27
1985	4.54	3.71	144.89	128.51	113.06	116.76
1986	3.94	3.49	143.9	120.16	123.49	112.48
1987	3.53	3.49	145.3	103.13	129.38	113.1
1988	4.11	3.31	141.17	127.4	128.88	108.99
1989	3.29	3.48	151.45	108.61	138.34	122.79
1990	3.72	3.41	139.11	114.81	114.96	102.75
1991	3.84	3.61	137.19	120.79	131.19	119.35
1992	3.34	3.44	150.74	114.85	115.92	126.66
1993	4.12	3.4	141.37	118.51	114.83	121.01
1994	3.77	3.41	142	122	117.66	128.41
1995	3.57	3.84	149.59	111.45	121.78	100.66
1996	3.36	3.55	156.42	105.37	123.59	126.12
1997	3.45	3.45	147.45	126.09	119.29	121.64
1998	3.71	3.56	154.71	109.33	122.12	118.91
[truncated: 3,001 more rows]
